# Supplementary material for: Genetic spectrum and genotype–phenotype correlations in DNAH5-mutated primary ciliary dyskinesia: a systematic review
Source: Orphanet J Rare Dis. 2025 Mar 3;20:97. doi: 10.1186/s13023-025-03596-5 (PMC11874857; doi:10.1186/s13023-025-03596-5)
Supplement: Supplementary file 8 — Additional file 8 [file 13023_2025_3596_MOESM8_ESM.xls]

## Sheet: Sheet1
	Table S1 Eligibility criteria using PICOS (participants, interventions, comparators, outcomes, and study design).
	PICOS	Inclusion	Exclusion
	Population	Patients with primary ciliary dyskinesia, and carry mutations in the DNAH5 gene	Do not meet the diagnostic criteria for PCD, or lack genetic information
	Interventions	Studies assessing the correlation between the molecular nature of DNAH5 mutations and PCD phenotypes, as well as the severity of illness of primary ciliary dyskinesia, without any intervention or with a placebo intervention, are needed.
	Comparator	The comparison could be made with any internal group within PCD patients (e.g., different gender, age at onset, ciliary defects and mutation types).
	Outcomes	The outcomes of interest in this systematic review were: (1) The clinical manifestations and mutation spectrum exhibited by patients with PCD harboring mutations in the DNAH5 gene; (2) The correlation between the molecular characteristics of DNAH5 mutations and the phenotypic manifestations of PCD; (3) The direct link between specific genotypes and the disease severity in DNAH5-mutated PCD patien…	Fail to report on the outcomes of interest.
	Study designs	Systematic review, single case study, pilot studies, longitudinal cohort studies, randomized clinical trial and animal model studies	Letters, commentary articles, meta-analyses, studies without peer review
