# Supplementary material for: Genetic spectrum and genotype–phenotype correlations in DNAH5-mutated primary ciliary dyskinesia: a systematic review
Source: Orphanet J Rare Dis. 2025 Mar 3;20:97. doi: 10.1186/s13023-025-03596-5 (PMC11874857; doi:10.1186/s13023-025-03596-5)
Supplement: Supplementary file 9 — Additional file 9 [file 13023_2025_3596_MOESM9_ESM.xls]

## Sheet: Sheet1
Table S2 The pathogenicity prediction of missense variants.
Protein change	HDivPred	HDivProb	HVarPred	HVarProb	SIFT	SIFT Score	MutationTaster	REVEL	REVEL Score	ClinVar
DYH5_HUMAN 298 N K	possibly damaging	0.454	possibly damaging	0.493	Deleterious	0.04	Benign	Neutral	0.4525	Not report
DYH5_HUMAN 354 C S	benign	0.002	benign	0.012	Tolerated	0.64	Benign	Neutral	0.4761	Not report
DYH5_HUMAN 370 I F	benign	0.431	benign	0.286	Deleterious	0.01	Deleterious	Pathogenic	0.8257	Not report
DYH5_HUMAN 376 A S*	benign	0.106	benign	0.206	Tolerated	0.25	Benign	Neutral	0.3037	Benign / Uncertain significance
DYH5_HUMAN 384 S F	probably damaging	1	probably damaging	0.999	Deleterious	0	Deleterious	Pathogenic	0.8969	Not report
DYH5_HUMAN 402 N K	probably damaging	0.998	probably damaging	0.987	Deleterious	0	Benign	Pathogenic	0.8137	Likely benign / Uncertain significance
DYH5_HUMAN 540 F L	possibly damaging	0.949	possibly damaging	0.833	Deleterious	0.01	Deleterious	Pathogenic	0.8979	Not report
DYH5_HUMAN 549 N D*	benign	0	benign	0.001	Tolerated	0.63	Benign	Neutral	0.3108	Not report
DYH5_HUMAN 556 D G*	benign	0.022	benign	0.071	Tolerated	0.26	Deleterious	Pathogenic	0.6927	Uncertain Significance
DYH5_HUMAN 577 R T	benign	0.11	benign	0.063	Tolerated	0.11	Deleterious	Neutral	0.3779	Pathogenic Likely pathogenic / Uncertain significance
DYH5_HUMAN 683 R W*	possibly damaging	0.924	possibly damaging	0.67	Deleterious	0.01	Benign	Neutral	0.4472	Benign / Uncertain significance
DYH5_HUMAN 994 R W	possibly damaging	0.738	benign	0.39	Tolerated	0.07	Benign	Neutral	0.1365	Likely Benign
DYH5_HUMAN 1372 Q H	probably damaging	1	probably damaging	0.993	Tolerated	0.09	Benign	Pathogenic	0.714	Likely pathogenic / Uncertain significance
DYH5_HUMAN 1372 Q E	possibly damaging	0.947	possibly damaging	0.742	Deleterious	0.01	Benign	Pathogenic	0.5761	Not report
DYH5_HUMAN 1398 Q R*	benign	0.018	benign	0.028	Deleterious	0.01	Benign	Neutral	0.3291	Not report
DYH5_HUMAN 1454 R Q	probably damaging	0.996	probably damaging	0.967	Deleterious	0.01	Benign	Pathogenic	0.7897	Pathogenic Likely pathogenic / Uncertain significance
DYH5_HUMAN 1603 P Y	possibly damaging	0.955	possibly damaging	0.9	Deleterious	0.04	Benign	Not report	Not report	Not report
DYH5_HUMAN 1654 R Q*	possibly damaging	0.916	possibly damaging	0.801	Tolerated	0.12	Deleterious	Pathogenic	0.7248	Likely benign / Uncertain significance
DYH5_HUMAN 1710 K N	probably damaging	0.998	probably damaging	0.994	Deleterious	0	Deleterious	Pathogenic	0.8451	Not report
DYH5_HUMAN 1716 R L	probably damaging	0.979	probably damaging	0.987	Deleterious	0	Deleterious	Pathogenic	0.9919	Pathogenic
DYH5_HUMAN 1716 R P	probably damaging	0.994	probably damaging	0.994	Deleterious	0	Deleterious	Pathogenic	0.9972	Pathogenic
DYH5_HUMAN 1716 R W	probably damaging	1	probably damaging	0.998	Deleterious	0	Deleterious	Pathogenic	0.9976	Likely Pathogenic
DYH5_HUMAN 1717 F Y	probably damaging	0.974	probably damaging	0.988	Deleterious	0	Deleterious	Pathogenic	0.9454	Not report
DYH5_HUMAN 1725 L P	probably damaging	0.998	probably damaging	0.994	Deleterious	0	Deleterious	Pathogenic	0.9906	Not report
DYH5_HUMAN 1726 L P	probably damaging	0.998	probably damaging	0.994	Deleterious	0	Deleterious	Pathogenic	0.9721	Pathogenic
DYH5_HUMAN 1801 H Y	probably damaging	0.995	probably damaging	0.974	Tolerated	0.54	Deleterious	Pathogenic	0.8172	Not report
DYH5_HUMAN 1840 R W*	possibly damaging	0.798	benign	0.178	Deleterious	0	Benign	Pathogenic	0.552	Uncertain Significance
DYH5_HUMAN 1846 L P	probably damaging	1	probably damaging	0.996	Deleterious	0	Deleterious	Pathogenic	0.9119	Not report
DYH5_HUMAN 2021 G R	probably damaging	1	probably damaging	0.998	Deleterious	0	Deleterious	Pathogenic	0.9369	Not report
DYH5_HUMAN 2029 G D	probably damaging	1	probably damaging	1	Deleterious	0.01	Deleterious	Pathogenic	0.8733	Not report
DYH5_HUMAN 2083 M I	probably damaging	1	probably damaging	0.998	Deleterious	0	Deleterious	Pathogenic	0.8628	Likely Pathogenic Pathogenic
DYH5_HUMAN 2102 R C	probably damaging	1	probably damaging	1	Deleterious	0	Deleterious	Pathogenic	0.8704	Likely Pathogenic Pathogenic
DYH5_HUMAN 2143 E V*	probably damaging	0.999	probably damaging	0.994	Deleterious	0	Deleterious	Pathogenic	0.8654	Likely Benign
DYH5_HUMAN 2264 S N	probably damaging	0.958	probably damaging	0.948	Deleterious	0.02	Deleterious	Pathogenic	0.7116	Pathogenic / Uncertain significance
DYH5_HUMAN 2303 G A	probably damaging	1	probably damaging	1	Deleterious	0	Deleterious	Pathogenic	0.9856	Not report
DYH5_HUMAN 2347 E K	probably damaging	1	probably damaging	1	Deleterious	0	Deleterious	Pathogenic	0.9955	Not report
DYH5_HUMAN 2488 L P	probably damaging	0.967	possibly damaging	0.839	Deleterious	0.01	Deleterious	Pathogenic	0.9679	Not report
DYH5_HUMAN 2501 R P	probably damaging	1	probably damaging	0.999	Deleterious	0	Deleterious	Pathogenic	0.8863	Pathogenic Likely pathogenic / Uncertain significance
DYH5_HUMAN 2507 W S	benign	0.07	benign	0.058	Deleterious	0.03	Deleterious	Pathogenic	0.5478	Not report
DYH5_HUMAN 2508 L P	probably damaging	0.999	probably damaging	0.968	Deleterious	0	Deleterious	Pathogenic	0.8844	Not report
DYH5_HUMAN 2539 W R	probably damaging	1	probably damaging	0.998	Deleterious	0	Deleterious	Pathogenic	0.8758	Not report
DYH5_HUMAN 2542 W R	probably damaging	1	probably damaging	0.999	Deleterious	0	Deleterious	Pathogenic	0.8839	Not report
DYH5_HUMAN 2590 G D	probably damaging	1	probably damaging	1	Deleterious	0	Deleterious	Pathogenic	0.9804	Not report
DYH5_HUMAN 2593 G E	probably damaging	1	probably damaging	1	Deleterious	0	Deleterious	Pathogenic	0.9815	Not report
DYH5_HUMAN 2597 T A	probably damaging	0.999	probably damaging	0.996	Deleterious	0	Deleterious	Pathogenic	0.9283	Not report
DYH5_HUMAN 2600 I M*	benign	0.053	benign	0.171	Tolerated	0.06	Benign	Neutral	0.4507	Likely Benign
DYH5_HUMAN 2677 R Q	probably damaging	1	probably damaging	1	Deleterious	0	Deleterious	Pathogenic	0.8456	Pathogenic Likely pathogenic
DYH5_HUMAN 2681 E K	probably damaging	0.999	probably damaging	0.994	Tolerated	0.18	Deleterious	Pathogenic	0.8358	Not report
DYH5_HUMAN 2701 Q R	possibly damaging	0.73	possibly damaging	0.733	Deleterious	0.01	Deleterious	Pathogenic	0.7187	Not report
DYH5_HUMAN 2716 I T	probably damaging	1	probably damaging	0.997	Deleterious	0	Deleterious	Pathogenic	0.9046	Uncertain Significance
DYH5_HUMAN 2755 F L	possibly damaging	0.828	possibly damaging	0.737	Tolerated	0.05	Deleterious	Pathogenic	0.7507	Not report
DYH5_HUMAN 2771 R C	probably damaging	1	probably damaging	0.996	Deleterious	0	Deleterious	Pathogenic	0.8314	Uncertain Significance
DYH5_HUMAN 2789 H R	probably damaging	1	probably damaging	1	Deleterious	0	Deleterious	Pathogenic	0.9266	Not report
DYH5_HUMAN 2799 R P	probably damaging	1	probably damaging	0.996	Deleterious	0	Deleterious	Pathogenic	0.8483	Likely Pathogenic
DYH5_HUMAN 2821 L P	probably damaging	1	probably damaging	0.999	Deleterious	0	Deleterious	Pathogenic	0.8896	Not report
DYH5_HUMAN 2829 V F	probably damaging	1	probably damaging	1	Deleterious	0	Deleterious	Pathogenic	0.8694	Not report
DYH5_HUMAN 2833 R C	probably damaging	1	probably damaging	0.999	Deleterious	0	Deleterious	Pathogenic	0.8654	Pathogenic
DYH5_HUMAN 2833 R G	probably damaging	0.999	probably damaging	0.992	Deleterious	0	Deleterious	Pathogenic	0.8125	Not report
DYH5_HUMAN 2833 R H	probably damaging	1	probably damaging	0.993	Deleterious	0	Deleterious	Pathogenic	0.8582	Pathogenic
DYH5_HUMAN 2843 F S	probably damaging	0.997	probably damaging	0.949	Deleterious	0	Deleterious	Pathogenic	0.9338	Likely Pathogenic Pathogenic
DYH5_HUMAN 2881 A G	benign	0.001	benign	0.003	Tolerated	0.59	Deleterious	Neutral	0.08068	Likely Pathogenic Pathogenic
DYH5_HUMAN 2949 Q E	benign	0.002	benign	0.04	Deleterious	0.04	Deleterious	Pathogenic	0.5142	Likely benign / Uncertain significance
DYH5_HUMAN 2966 T M	probably damaging	1	probably damaging	0.998	Deleterious	0	Deleterious	Pathogenic	0.8166	Uncertain Significance
DYH5_HUMAN 3000 R Q*	possibly damaging	0.659	benign	0.305	Deleterious	0.01	Deleterious	Neutral	0.3314	Likely benign / Uncertain significance
DYH5_HUMAN 3189 Y D	probably damaging	1	probably damaging	1	Deleterious	0.02	Deleterious	Pathogenic	0.9275	Not report
DYH5_HUMAN 3409 W S	probably damaging	1	probably damaging	1	Deleterious	0	Deleterious	Pathogenic	0.9551	Likely Pathogenic Pathogenic
DYH5_HUMAN 3410 T M	probably damaging	1	probably damaging	0.996	Deleterious	0	Deleterious	Pathogenic	0.9192	Not report
DYH5_HUMAN 3455 Q H	probably damaging	0.998	probably damaging	0.964	Deleterious	0	Benign	Pathogenic	0.8429	Not report
DYH5_HUMAN 3519 G R	probably damaging	1	probably damaging	0.996	Deleterious	0	Deleterious	Pathogenic	0.9812	Not report
DYH5_HUMAN 3534 F S	probably damaging	1	probably damaging	0.998	Deleterious	0	Deleterious	Pathogenic	0.9919	Not report
DYH5_HUMAN 3539 R C	probably damaging	1	probably damaging	1	Deleterious	0	Deleterious	Pathogenic	0.9661	Likely Pathogenic Pathogenic
DYH5_HUMAN 3539 R H	probably damaging	1	probably damaging	1	Deleterious	0	Deleterious	Pathogenic	0.9808	Likely Pathogenic Pathogenic
DYH5_HUMAN 3539 R P	probably damaging	1	probably damaging	1	Deleterious	0	Deleterious	Pathogenic	0.9812	Not report
DYH5_HUMAN 3605 D N	probably damaging	1	probably damaging	1	Deleterious	0	Deleterious	Pathogenic	0.8753	Not report
DYH5_HUMAN 3770 S G	possibly damaging	0.904	possibly damaging	0.869	Deleterious	0.01	Deleterious	Pathogenic	0.9184	Uncertain Significance
DYH5_HUMAN 3784 V M*	probably damaging	0.999	probably damaging	0.959	Deleterious	0.04	Benign	Pathogenic	0.5851	Likely Benign
DYH5_HUMAN 3813 R W	probably damaging	1	probably damaging	0.998	Deleterious	0	Deleterious	Pathogenic	0.9412	Likely benign / Uncertain significance
DYH5_HUMAN 3857 R G	possibly damaging	0.935	possibly damaging	0.477	Deleterious	0.03	Benign	Pathogenic	0.9098	Not report
DYH5_HUMAN 3861 S R	possibly damaging	0.914	possibly damaging	0.729	Deleterious	0.01	Deleterious	Pathogenic	0.6884	Not report
DYH5_HUMAN 3914 E K	benign	0.344	benign	0.21	Deleterious	0.02	Deleterious	Pathogenic	0.8402	Not report
DYH5_HUMAN 3921 G R	probably damaging	1	probably damaging	0.994	Deleterious	0	Deleterious	Pathogenic	0.9331	Not report
DYH5_HUMAN 3996 R C	probably damaging	0.997	probably damaging	0.946	Deleterious	0	Benign	Pathogenic	0.8166	Uncertain Significance
DYH5_HUMAN 4015 Y D	probably damaging	1	probably damaging	0.998	Deleterious	0	Deleterious	Pathogenic	0.8979	Not report
DYH5_HUMAN 4158 R W*	probably damaging	1	probably damaging	0.997	Deleterious	0	Benign	Pathogenic	0.6379	Likely Benign
DYH5_HUMAN 4235 K N	probably damaging	0.969	probably damaging	0.925	Deleterious	0.01	Deleterious	Pathogenic	0.5081	Not report
DYH5_HUMAN 4260 D V	probably damaging	1	probably damaging	1	Deleterious	0	Benign	Pathogenic	0.9213	Likely Pathogenic
DYH5_HUMAN 4358 R Q*	possibly damaging	0.61	benign	0.148	Tolerated	0.45	Benign	Neutral	0.3489	Likely benign / Uncertain significance
DYH5_HUMAN 4429 R Q*	benign	0.403	benign	0.136	Deleterious	0.04	Benign	Neutral	0.4239	Benign / Likely Benign
DYH5_HUMAN 4532 G V	probably damaging	1	probably damaging	0.999	Deleterious	0	Deleterious	Pathogenic	0.9046	Not report
DYH5_HUMAN 4545 W R	probably damaging	1	probably damaging	0.999	Deleterious	0	Deleterious	Pathogenic	0.8882	Not report
DYH5_HUMAN 4587 Y C	probably damaging	1	probably damaging	1	Deleterious	0	Deleterious	Pathogenic	0.9225	Uncertain Significance
DYH5_HUMAN 4593 T M	probably damaging	1	probably damaging	0.995	Deleterious	0	Deleterious	Pathogenic	0.7445	Benign / Uncertain significance
