# Supplementary material for: Genetic spectrum and genotype–phenotype correlations in DNAH5-mutated primary ciliary dyskinesia: a systematic review
Source: Orphanet J Rare Dis. 2025 Mar 3;20:97. doi: 10.1186/s13023-025-03596-5 (PMC11874857; doi:10.1186/s13023-025-03596-5)
Supplement: Supplementary file 10 — Additional file 10 [file 13023_2025_3596_MOESM10_ESM.xls]

## Sheet: 371 patients
Table S3 Detail information of extracted data
Patient name	Reference	Origin	Age at disease onset	Age at diagnosis	Gender	Neonatal respiration distress	Situs inversus	Bronchi-ectasis	Sinusitis	Otitis media or Hearing lost	Infertility	Co-morbidities	Infections	CT	nNO	Lung function	Ciliary beating frequency (CBF)	Ciliary beating pattern (CBP)	Ciliary defects (TEM)	Consanguinity union	Homozygous /Heterozygous /compound heterozygous	Mutation types	Mutations locates	Genomic mutation	Protein change
Case1	26373788	Germany	NA	NA	Female	NA	Yes	Yes	Yes	No	No	NA	NA	NA	NA	NA	NA	Dyskinetic cilia	ODA	NA	Compound heterozygous	Nonsense, Missense	[48] + [63]	c.[8029C>T]; [10813G>A]	p.[Arg2677*];[Asp3605Asn]
Case2	26373788	Germany	NA	NA	Female	NA	Yes	Yes	Yes	No	No	NA	NA	NA	NA	NA	NA	Dyskinetic cilia	ODA	NA	Compound heterozygous	Missense, Frameshift deletion	[51] + [63]	c.[8642C>G]; [10815delT]	p.[Ala2881Gly];[Pro3606Hisfs*23]
Case3	26373788	Germany	NA	NA	Female	NA	Yes	Yes	Yes	No	No	NA	NA	NA	NA	NA	NA	NA	NA	NA	Compound heterozygous	Frameshift deletion, Frameshift deletion	[3] + [75]	c.[376delG]; [13194_13197delCAGA]	p.[Val126Tyrfs*23];[Asp4398Glufs16*]
Case4	26373788	Germany	NA	NA	Female	NA	Yes	Yes	Yes	No	No	NA	NA	NA	NA	NA	NA	Immotile cilia	ODA	NA	Compound heterozygous	Splice-site, Missense	[Intron 23] + [62]	c.[3598+2T>C]; [10616G>A]	p.[?];[Arg3539His]
Case5	27988889	China	2m	NA	Male	Yes	Yes	No	Yes	No	No	NA	Cytomegalovirus infection	Diffused high-density patchy unclear shadows were found in bilateral lungs	NA	NA	NA	NA	No cilium	No	Compound heterozygous	Missense, Nonsense	[46] + [78]	c.[7778C>T]; [13729G>A]	p.[Gly2593Glu];[Arg4577*]
Case6	27988889	China (sister of case5)	4y6m	9y6m	Female	Yes	No	No	Yes	No	No	NA	NA	Inflammation of the lower lobe of right lung, consolidation and atelectasis of the middle lobe of right lung (right middle lobe syndrome)	NA	NA	NA	NA	No cilium	No	Compound heterozygous	Missense, Nonsense	[46] + [78]	c.[7778C>T]; [13729G>A]	p.[Gly2593Glu];[Arg4577*]
Case7	31443223	Portugal	0d	2m	Male	Yes	Yes	No	Yes	No	No	Cough and wheezing	NA	NA	NA	NA	NA	NA	ODA + IDA + nexin bridges	No	Compound heterozygous	Frameshift deletion, Nonsense	[27] + [36]	c.[4530del]; [6000C>A]	p.[Asn1511Metfs*6];[Tyr2000*]
Case8	33577779	China	1d	6y2m	Female	Yes	No	Yes	Yes	No	NA	NA	Negative	NA	Normal	NA	NA	NA	NA	NA	Compound heterozygous	Nonsense, Frameshift insertion	[7] + [47]	c.[997C>T]; [7918_7919insA]	p.[Arg333*];[Met2640Asnfs*18]
Case9	33577779	China	1m	12y	Male	Yes	Yes	No	Yes	No	NA	Asthma	Negative	NA	NA	NA	NA	NA	ODA	NA	Compound heterozygous	Frameshift deletion, Nonsense	[35] + [74]	c.[5928delA]; [12813G>A]	p.[Ala1977Profs*77];[Trp4271*]
Case10	33577779; 11788826	China	1m	8y11m	Male	Yes	No	Yes	Yes	No	NA	NA	Pseudomonas aeruginosa	NA	Normal	NA	NA	NA	Normal	NA	Compound heterozygous	Frameshift deletion, Frameshift insertion,	[25] + [33]	c.[4147_4148delAinsTCC]; [5563_5564insA]	p.[Ile1383Serfs*22];[Ile1855Asnfs*6]
Case11	16627867; 3357779	China	42d	9y9m	Male	Yes	No	Yes	Yes	No	NA	NA	NA	NA	Normal	NA	NA	NA	ODA	NA	Compound heterozygous	Frameshift deletion, Nonsense	[39] + [48]	c.[6647delA]; [8029C>T]	p.[Lys2216Argfs*20];[Arg2677*]
Case12	33577779	China	3y7m	3y9m	Male	Yes	Yes	No	Yes	No	NA	NA	NA	NA	Normal	NA	NA	NA	ODA	NA	Compound heterozygous	Missense, Duplication	[25] + [37]	c.[4114C>G]; [gain 1 exon 37]	p.[Gln1372Glu];[?]
Case13	30067075; 33577779	China	3m	3y8m	Male	Yes	No	Yes	Yes	Yes	NA	NA	Streptococcus pneumoniae, Haemophilus influenzae,	NA	Normal	FEV1%: 110.5; FVC%: 117.9; FEV1/FVC: 92.5	NA	NA	ODA	NA	Compound heterozygous	Missense, Nonsense	[49] + [50]	c.[8311C>T]; [8383C>T]	p.[Arg2771Cys];[Arg2795*]
Case14	33577779	China	0.03m	2m	Male	Yes	No	Yes	Yes	No	NA	NA	Pseudomonas aeruginosa	NA	NA	NA	NA	NA	NA	NA	Compound heterozygous	Missense, Missense	[72] + [76]	c.[12472C>T]; [13286G>A]	p.[Arg4158Trp];[Arg4429Gln]
Case15	33577779	China	6m	8y9m	Female	Yes	No	No	No	No	NA	NA	Escherichia coli	NA	Normal	FEV1%: 115.4; FVC%: 113.3; FEV1/FVC: 99.4	NA	NA	ODA	NA	Compound heterozygous	Missense, In-frame deletion	[50] + [64]	c.[8366A>G]; [11023_11028+17delTTTAAGGTAGGTTAAACCTATGGinsC]	p.[His2789Arg];[Phe3675_Lys3676del]
Case16	33577779	China	0.03m	11y2m	Female	Yes	No	Yes	Yes	No	NA	NA	Negative	NA	Normal	FEV1%: 98.3; FVC%: 87.6; FEV1/FVC: 90.2	NA	NA	NA	NA	Compound heterozygous	Splice-site, Nonsense	[36] + [56]	c.[6061+1G>A]; [9502C>T]	p.[?];[Arg3168*]
Case17	32502479; 19357118	China	NA	14y2m	Female	No	Yes	Yes	Yes	Yes	NA	Anosmia	NA	Diffuse nodules; Lobar atelectasis; Bronchiectasis	Normal	FEV1%: 87.6; FVC%: 75; PEF25-75%: 41	0 HZ	Immotile cilia	ODA + IDA	NA	Compound heterozygous	Missense, Frameshift deletion	[31] + [45]	c.[5146C>T]; [7579_7590del]	p.[Arg1716Trp];[2527_2530delThrAlaPheAsp]
Case18	32502479; 29363216	China	NA	6y	Male	Yes	Yes	No	Yes	Yes	NA	Thoracic deformity	NA	Lobar atelectasis	Normal	FEV1%: 84.7; FVC%: 80.1; PEF25-75%:4 1.6	0 HZ	Immotile cilia	ODA	NA	Compound heterozygous	Nonsense, Nonsense	[14] + [36]	c.[1852C>T]; [6139C>T]	p.[Arg618*];[Gln2047*]
Case19	32502479	China	NA	17y	Male	NA	Yes	NA	Yes	NA	NA	NA	NA	NA	Normal	FEV1%: 85.2; FVC%: 70.6; PEF25-75%: 34	0 HZ	Immotile cilia	ODA	NA	Homozygous	Missense	[63]	c.[4193A>G]	p.[Gln1398Arg]
Case20	32502479; 11788826; 26228299	China	NA	10y5m	Female	Yes	No	No	Yes	Yes	NA	Congenital deafness	NA	Diffuse nodules	Normal	FEV1%: 96; FVC%: 65; PEF25-75%: 41.2	0 HZ	Immotile cilia	Normal	NA	Compound heterozygous	Frameshift insertion, Splice-site	[33] + [78]	c.[5563_5564insA]; [13724-1G>C]	p.[Ile1855Asnfs*6];[?]
Case21	32502479; 23891469; 27637300	China	NA	17y	Male	Yes	Yes	No	Yes	Yes	NA	No	NA	Patchy exudation; Lobar atelectasis	Normal	FEV1%: 97.2; FVC%: 109.8; PEF25-75%: 89.9	0 HZ	Immotile cilia	ODA	NA	Compound heterozygous	Frameshift deletion, Missense	[11] + [50]	c.[1616_1617delAG]; [8498G>A]	p.[Glu539Valfs*6];[Arg2833His]
Case22	32502479; 11788826	China	NA	11y8m	Male	No	No	No	Yes	Yes	NA	No	NA	Diffuse nodules	Normal	FEV1%: 86; FVC%: 60.7; PEF25-75%: 33.8	0 HZ	Immotile cilia	ODA	NA	Compound heterozygous	Frameshift deletion, Frameshift insertion	[25] + [33]	c.[4147_4148delAinsTCC]; [5563_5564insA]	p.[Ile1383Serfs*22];[Ile1855Asnfs*6]
Case23	32502479	China	NA	10y	Female	No	Yes	Yes	Yes	NA	NA	Thoracic deformity	NA	Diffuse nodules; Lobar atelectasis; Bronchiectasis	Normal	FEV1%: 82.9; FVC%: 61.6; PEF25-75%: 27.1	0 HZ	Dyskinetic cilia	Normal	NA	Compound heterozygous	Splice-site, Missense	[2] + [37]	c.[278-1_295delinsACAACAACAA]; [6304C>T]	p.[?];[Arg2102Cys]
Case24	32502479	China	NA	1y	Male	Yes	Yes	No	Yes	Yes	NA	No	NA	Patchy exudation	Normal	NA	0 HZ	Dyskinetic cilia	ODA + IDA	NA	Compound heterozygous	Frameshift deletion, Missense	[39] + [45]	c.[6647delA]; [7523T>C]	p.[Lys2216Argfs*20];[Leu2508Pro]
Case25	32502479	China	NA	7y	Female	Yes	Yes	No	Yes	Yes	NA	No	NA	Lobar atelectasis	Normal	FEV1%: 94.3; FVC%: 105.4; PEF25-75%: 63.7	0 HZ	Dyskinetic cilia	ODA	NA	Compound heterozygous	Nonsense, Nonsense	[44] + [55]	c.[7469G>A]; [9235C>T]	p.[Trp2490*];[Arg3079*]
Case26	32502479	China	NA	10y4m	Male	No	No	Yes	Yes	Yes	NA	NA	NA	Diffuse nodules; Lobar atelectasis; Bronchiectasis;	Normal	FEV1%: 81.4; FVC%:77.5; PEF25-75%: 53.2	0 HZ	Dyskinetic cilia	Normal	NA	Compound heterozygous	Nonsense, Nonsense	[47] + [56]	c.[7912A>T]; [9502C>T]	p.[Lys2638*];[Arg3168*]
Case27	32502479	China	NA	5y	Male	No	Yes	NA	Yes	Yes	NA	NA	NA	NA	Normal	NA	5.1 HZ	Dyskinetic cilia	NA	NA	Compound heterozygous	Missense, Splice-site	[46] + [75]	c.[7789A>G]; [13126-2A>G]	p.[Thr2597Ala];[?]
Case28	32502479	China	NA	17y	Male	No	Yes	NA	Yes	NA	NA	Atrial rhythm	NA	NA	NA	FEV1%: 83.4; FVC%: 106.6; PEF25-75%: 53	NA	NA	ODA	NA	Compound heterozygous	Missense, Splice-site	[49] + [58]	c.[8265C>G]; [9897+1G>A]	p.[Phe2755Leu];[?]
Case29	32502479; 24150548	China	NA	11m	Male	Yes	Yes	No	NA	NA	NA	No	NA	Patchy exudation; Lobar atelectasis	NA	NA	NA	NA	ODA	NA	Compound heterozygous	Missense, Missense	[31] + [48]	c.[5150T>A]; [8030G>A]	p.[Phe1717Tyr];[Arg2677Gln]
Case30	34210339	China	NA	19y	Male	NA	Yes	Yes	Yes	No	NA	NA	NA	Lingular segment of left upper lobe/Left lower lobe/Right lower lobe	NA	NA	NA	NA	NA	NA	Compound heterozygous	Duplication, Missense	[42] + [43]	c.[duplication of DNAH5 exon42,exon43,andexon44]; [7769G>A]	p.[?];[Gly2590Asp]
Case31	34210339	China	9y	37y	Female	NA	Yes	Yes	No	No	NA	NA	Pseudomonas aeruginosa	Anterior segment of left upper lobe / Lingular segment of left upper lobe/Right lower lobe	NA	FEV1%: 50.4; FVC%: 79.3; FEV1/FVC: 54.79	NA	NA	NA	NA	Homozygous	Nonsense	[50]	c.[8383C>T]	p.[Arg2795*]
Case32	34210339	China	1y	24y	Male	NA	Yes	Yes	Yes	No	Yes	NA	Pseudomonas aeruginosa	Anterior segment of left upper lobe / Lingular segment of left upper lobe/Right middle lobe /Right lower lobe	NA	NA	NA	NA	NA	NA	Compound heterozygous	Missense, Nonsense	[48] + [50]	c.[8030G>A]; [8383C>T]	p.[Arg2677Gln];[Arg2795*]
Case33	34210339	China	12y	16y	Male	NA	Yes	Yes	Yes	No	NA	NA	NA	Lingular segment of left upper lobe/Left lower lobe/Right lower lobe	NA	NA	NA	NA	NA	NA	Compound heterozygous	Frameshift insertion, Nonsense	[18] + [33]	c.[2988_2989insT]; [5581C>T]	p.[Asn997_Ser998delins*];[Gln1861*]
Case34	34210339	China	0y	20y	Female	NA	No	Yes	Yes	Yes	NA	NA	NA	Anterior segment of left upper lobe / Lingular segment of left upper lobe/Left lower lobe/Right upper lobe/Right middle lobe /Right lower lobe	NA	FEV1%: 50; FVC%: 63.3; FEV1/FVC: 67.38	NA	NA	Normal	NA	Compound heterozygous	Nonsense, Frameshift deletion	[50] + [59]	c.[8383C>T]; [10177_10184delATCGAAAC]	p.[Arg2795*];[Ile3393Cysfs*2]
Case35	34210339	China	8m	24y	Female	NA	No	Yes	Yes	No	NA	NA	Pseudomonas aeruginosa	Anterior segment of left upper lobe / Lingular segment of left upper lobe/Left lower lobe/Right upper lobe/Right middle lobe /Right lower lobe	NA	FEV1%: 54.4; FVC%: 80.5; FEV1/FVC: 59.05	NA	NA	NA	NA	Compound heterozygous	Splice-site, Missense, Missense	[Intron 28] + [33] + [45]	c.[4596+1G>A]; [5518C>T]; [7520G>C]	p.[?];[Arg1840Trp];[Trp2507Ser]
Case36	32847546	China	NA	48y	Female	NA	Yes	Yes	Yes	NA	No	Moyamoya syndrome	NA	NA	NA	NA	NA	NA	NA	NA	Homozygous	Nonsense	[55]	c.[9286C > T]	p.[Arg3096*]
Case37	25066065	white	0y	6y	Male	Yes	Yes	Yes	Yes	Yes	No	Cri du chat syndrome	NA	Right middle lobe	NA	NA	NA	NA	ODA	No	Homozygous	Frameshift deletion	[25]	c.[3905delT]	p.[Leu1302Argfs*19]
Case38	25066065	Canada	3m	12y	Female	Yes	Yes	No	Yes	Yes	No	Cri du chat syndrome	NA	NA	NA	NA	NA	NA	NA	No	Heterozygous	Frameshift deletion	[11]	c.[1427_1428delTT]	p.[Phe476Serfs*26]
Case39	27637300; 19357118	Italy	NA	9y	Male	No	Yes	No	No	Yes	NA	No	NA	NA	NA	NA	NA	NA	ODA	NA	Heterozygous	Nonsense	[77]	c.[13486C>T]	p.[Arg4496*]
Case40	27637300; 19357118	Italy	NA	10y	Female	Yes	No	Yes	Yes	No	NA	No	NA	NA	Normal	NA	NA	Immotile cilia	ODA	NA	Heterozygous	In-frame deletion	[Intron 34]	c.[5710-2A>G]	p.[Cys1904-Lys1909del]
Case41	27637300; 19357118	Italy (family member of case40)	NA	20y	Female	No	No	Yes	Yes	No	NA	Asthma	NA	NA	Normal	NA	NA	Immotile cilia	ODA	NA	Heterozygous	In-frame deletion	[Intron 34]	c.[5710-2A>G]	p.[Cys1904-Lys1909del]
Case42	27637300	Italy	NA	19y	Male	Yes	No	Yes	Yes	No	NA	No	NA	NA	Normal	NA	NA	Immotile cilia	ODA + IDA	NA	Heterozygous	Nonsense	[41]	c.[6763C>T]	p.[Arg2255*]
Case43	27637300	Italy	NA	20y	Female	No	Yes	Yes	No	No	NA	No	NA	NA	Normal	NA	NA	Immotile cilia	ODA + IDA	NA	Compound heterozygous	In-frame deletion, Missense	[Intron 34] + [51]	c.[5710-2A>G]; [8498G>A]	p.[Cys1904-Lys1909del];[Arg2833His]
Case44	27637300	Italy	NA	50y	Male	No	Yes	No	Yes	No	NA	Asthma	NA	NA	Normal	NA	NA	NA	ODA	NA	Compound heterozygous	Nonsense, Missense	[24] + [68]	c.[3712G>T]; [11583C>A]	p.[Glu1238*];[Ser3861Arg]
Case45	27637300	Italy	NA	11y	Female	No	Yes	Yes	Yes	Yes	NA	No	NA	NA	Normal	NA	NA	NA	ODA	NA	Compound heterozygous	Nonsense, Frameshift deletion	[23] + [37]	c.[3484C>T]; [6132delT]	p.[Gln1162*];[Ala2045Glnfs]
Case46	27637300	Italy (family member of case45)	NA	18y	Male	No	No	No	Yes	Yes	NA	No	NA	NA	Normal	NA	NA	NA	ODA	NA	Compound heterozygous	Nonsense, Frameshift deletion	[23] + [37]	c.[3484C>T]; [6132delT]	p.[Gln1162*];[Ala2045Glnfs]
Case47	27637300	Italy	NA	27y	Male	No	No	Yes	Yes	No	NA	No	NA	NA	Normal	NA	NA	NA	ODA	NA	Compound heterozygous	Splice-site, Nonsense	[Intron 23] + [23]	c.[3598+1G>A]; [3484C>T]	p.[?];[Gln1162*]
Case48	27637300	Italy (family member of case47)	NA	22y	Male	No	No	Yes	Yes	No	NA	No	NA	NA	NA	NA	NA	NA	ODA	NA	Compound heterozygous	Splice-site, Nonsense	[Intron 23] + [23]	c.[3598+1G>A]; [3484C>T]	p.[?];[Gln1162*]
Case49	27637300	Italy	NA	18y	Male	No	No	Yes	Yes	Yes	NA	No	NA	NA	Normal	NA	NA	Immotile cilia	ODA	NA	Compound heterozygous	Nonsense, Missense	[31] + [78]	c.[5034C>A]; [13595G>T];	p.[Cys1678*];[Gly4532Val]
Case50	27637300	Italy (family member of case49)	NA	18y	Male	No	No	Yes	Yes	No	NA	No	NA	NA	Normal	NA	NA	Immotile cilia	ODA	NA	Compound heterozygous	Nonsense, Missense	[31] + [78]	c.[5034C>A]; [13595G>T];	p.[Cys1678*];[Gly4532Val]
Case51	29363216	Holland	NA	NA	NA	NA	NA	NA	NA	NA	NA	NA	NA	NA	NA	NA	NA	NA	ODA + IDA	NA	Compound heterozygous	Nonsense, Frameshift deletion	[60] + [63]	c.[10384C>T]; [10815delT]	p.[Gln3462*];[Pro3606Hisfs*23]
Case52	29363216	Holland	NA	NA	NA	NA	NA	NA	NA	NA	NA	NA	NA	NA	NA	NA	NA	Immotile cilia	ODA + IDA	NA	Compound heterozygous	Frameshift deletion, Nonsense	[3] + [28]	c.[376delG]; [4664G>A]	p.[Val126Tyrfs*23];[Trp1555*]
Case53	29363216	Holland	NA	NA	NA	NA	NA	NA	NA	NA	NA	NA	NA	NA	NA	NA	NA	Immotile cilia	ODA + IDA	NA	Compound heterozygous	Nonsense, Splice-site	[60] + [76]	c.[10384C>T]; [13338+5G>A]	p.[Gln3462*];[?]
Case54	29363216	Holland	NA	NA	NA	NA	NA	NA	NA	NA	NA	NA	NA	NA	NA	NA	NA	Immotile cilia	ODA + IDA	NA	Compound heterozygous	Frameshift deletion, Nonsense	[25] + [78]	c.[3989_3990delTC]; [13729C>T]	p.[Glu1330Afs*3];[Arg4577*]
Case55	29363216	Holland	NA	NA	NA	NA	NA	NA	NA	NA	NA	NA	NA	NA	NA	NA	NA	Immotile cilia	ODA	NA	Compound heterozygous	Nonsense, Frameshift deletion	[33] + [63]	c.[5495T>A]; [10815delT]	p.[Leu1832*];[Pro3606Hisfs*23]
Case56	29363216	Holland	NA	NA	NA	NA	NA	NA	NA	NA	NA	NA	NA	NA	NA	NA	NA	Immotile cilia	ODA + IDA	NA	Compound heterozygous	Frameshift deletion, Nonsense	[50] + [60]	c.[8368delT]; [10384C>T]	p.[Tyr2790Metfs*16];[Gln3462*]
Case57	29363216	Holland	NA	NA	NA	NA	NA	NA	NA	NA	NA	NA	NA	NA	NA	NA	NA	Immotile cilia	ODA	NA	Compound heterozygous	Splice-site, Frameshift deletion	[Intron 16] + [63]	c.[2578-1G>A]; [10815delT]	p.[?];[Pro3606Hisfs*23]
Case58	29363216	Holland	NA	NA	NA	NA	NA	NA	NA	NA	NA	NA	NA	NA	NA	NA	NA	NA	ODA + IDA	NA	Compound heterozygous	Nonsense, Nonsense	[26] + [60]	c.[4360C>T]; [10384C>T]	p.[Arg1454*];[Gln3462*]
Case59	29363216	Holland	NA	NA	NA	NA	NA	NA	NA	NA	NA	NA	NA	NA	NA	NA	NA	Immotile cilia	ODA + IDA	NA	Compound heterozygous	Frameshift deletion, Missense	[Intron 8] + [31]	c.[1089+1G>A]; [5177T>C]	p.[Thr326-Pro363del or Thr326Valfs*25];[Leu1726Pro]
Case60	29363216	Holland (sib of case59)	NA	NA	NA	NA	NA	NA	NA	NA	NA	NA	NA	NA	NA	NA	NA	Immotile cilia	ODA + IDA	NA	Compound heterozygous	Frameshift deletion, Missense	[Intron 8] + [31]	c.[1089+1G>A]; [5177T>C]	p.[Thr326-Pro363del or Thr326Valfs*25];[Leu1726Pro]
Case61	29363216	Holland	NA	NA	NA	NA	NA	NA	NA	NA	NA	NA	NA	NA	NA	NA	NA	Immotile cilia	ODA	NA	Compound heterozygous	Nonsense, Nonsense	[14] + [34]	c.[1852C>T]; [5647C>T]	p.[Arg618*];[Arg1883*]
Case62	29363216	Holland	NA	NA	NA	NA	NA	NA	NA	NA	NA	NA	NA	NA	NA	NA	NA	Immotile cilia	NA	NA	Compound heterozygous	Frameshift deletion, Splice-site	[Intron 8] + [Intron 12]	c.[1089+1G>A]; [1730+2T>C]	p.[Thr326-Pro363del or Thr326Valfs*25];[?]
Case63	29363216	Holland (sib of case62)	NA	NA	NA	NA	NA	NA	NA	NA	NA	NA	NA	NA	NA	NA	NA	Immotile cilia	ODA	NA	Compound heterozygous	Frameshift deletion, Splice-site	[Intron 8] + [Intron 12]	c.[1089+1G>A]; [1730+2T>C]	p.[Thr326-Pro363del or Thr326Valfs*25];[?]
Case64	16627867	Germany	NA	2y	NA	Yes	Yes	No	Yes	Yes	NA	NA	NA	NA	NA	NA	NA	NA	NA	NA	Homozygous	Nonsense	[36]	c.[6037C>T]	p.[Arg2013*]
Case65	16627867	USA	NA	36y	NA	Yes	No	Yes	Yes	Yes	NA	NA	NA	NA	NA	NA	NA	NA	ODA	NA	Homozygous	Frameshift deletion	[63]	c.[10815delT]	p.[Pro3606Hisfs*23]
Case66	16627867	USA	NA	17y	NA	Yes	Yes	Yes	Yes	Yes	NA	NA	NA	NA	NA	NA	NA	NA	ODA	NA	Homozygous	Frameshift deletion	[63]	c.[10815delT]	p.[Pro3606Hisfs*23]
Case67	16627867	USA	NA	37y	NA	Yes	Yes	Yes	Yes	Yes	NA	NA	NA	NA	NA	NA	NA	NA	ODA	NA	Homozygous	Frameshiftinsertion	[77]	c.[13458_13459insT]	p.[Asn4487fs*1]
Case68	16627867	USA	NA	9y	NA	Yes	Yes	Yes	Yes	Yes	NA	NA	NA	NA	NA	NA	NA	NA	ODA	NA	Compound heterozygous	Nonsense, Frameshift deletion	[3] + [63]	c.[232C>T]; [10815delT]	p.[Arg78*];[Pro3606Hisfs*23]
Case69	16627867	USA	NA	22m	NA	Yes	Yes	No	Yes	Yes	NA	NA	NA	NA	NA	NA	NA	NA	ODA	NA	Compound heterozygous	Frameshift deletion, Nonsense	[7] + [12]	c.[832delG]; [1627C>T]	p.[Ala278Argfs*27];[Gln543*]
Case70	16627867	Switzerland	NA	7y	NA	Yes	Yes	NA	NA	NA	NA	NA	NA	NA	NA	NA	NA	NA	ODA	NA	Compound heterozygous	Splice-site, Frameshift insertion	[Intron 17] + [48]	c.[2681+2T>C]; [7914_7915insA]	p.[?];[Arg2639Thrfs*19]
Case71	16627867	USA	NA	30y	NA	Yes	Yes	Yes	Yes	Yes	NA	NA	NA	NA	NA	NA	NA	NA	ODA	NA	Compound heterozygous	Frameshift deletion, Frameshiftinsertion	[25] + [77]	c.[3905delT]; [13458_13459insT]	p.[Leu1302Argfs*19];[Asn4487fs*1]
Case72	16627867	Germany	NA	2y	NA	Yes	Yes	No	NA	NA	NA	NA	NA	NA	NA	NA	NA	Dyskinetic cilia	ODA	NA	Compound heterozygous	Splice-site, Frameshift insertion	[Intron 27] + [34]	c.[4366+1G>A]; [5563_5564insA]	p.[?];[Ile1855Asnfs*6]
Case73	16627867	Germany	NA	17y	NA	NA	Yes	Yes	NA	NA	NA	NA	NA	NA	NA	NA	NA	Dyskinetic cilia	ODA	NA	Compound heterozygous	Missense, Frameshift insertion	[32] + [77]	c.[5147G>T]; [13458_13459insT]	p.[Arg1716Leu];[Asn4487fs*1]
Case74	16627867	USA	NA	64y	NA	Yes	Yes	Yes	Yes	Yes	NA	NA	NA	NA	NA	NA	NA	NA	ODA	NA	Compound heterozygous	Nonsense, Frameshift insertion	[33] + [34]	c.[5281C>T]; [5563_5564insA]	p.[Arg1761*];[Ile1855Asnfs*6]
Case75	16627867	USA	NA	11y	NA	No	Yes	No	Yes	Yes	NA	NA	NA	NA	NA	NA	NA	NA	ODA	NA	Compound heterozygous	Nonsense, Missense	[33] + [60]	c.[5482C>T]; [10226G>C]	p.[Gln1828*];[Trp3409Ser]
Case76	16627867	Germany	NA	1y	NA	Yes	Yes	NA	No	No	NA	NA	NA	NA	NA	NA	NA	NA	NA	NA	Compound heterozygous	Frameshift insertion, Frameshift deletion	[34] + [63]	c.[5599_5600insC]; [10815delT]	p.[Leu1867Profs*35];[Pro3606Hisfs*23]
Case77	16627867	USA	NA	56y	NA	Yes	Yes	Yes	Yes	Yes	NA	NA	NA	NA	NA	NA	NA	NA	ODA	NA	Compound heterozygous	Frameshift insertions, Splice-site	[34] + [Intron 76]	c.[5563_5564insA]; [13375+5G>A]	p.[Ile1855Asnfs*6];[?]
Case78	16627867	Switzerland	NA	13y	NA	Yes	No	Yes	Yes	Yes	NA	NA	NA	NA	NA	NA	NA	Immotile cilia	ODA	NA	Compound heterozygous	Missense, Frameshift deletion	[41] + [76]	c.[6791G>A]; [13194_13197delCAGA]	p.[Ser2264Asn];[Asp4398Glufs*16]
Case79	16627867	Switzerland (family member of case78)	NA	11y	NA	Yes	Yes	Yes	Yes	Yes	NA	NA	NA	NA	NA	NA	NA	Immotile cilia	ODA	NA	Compound heterozygous	Missense, Frameshift deletion	[41] + [76]	c.[6791G>A]; [13194_13197delCAGA]	p.[Ser2264Asn];[Asp4398Glufs*16]
Case80	16627867	USA	NA	8y	NA	Yes	Yes	Yes	Yes	Yes	NA	NA	NA	NA	NA	NA	NA	NA	ODA	NA	Compound heterozygous	Missense, Missense	[43] + [45]	c.[7039G>A]; [7502G>C]	p.[Glu2347Lys];[Arg2501Pro]
Case81	16627867	Germany	NA	8y	NA	NA	Yes	NA	Yes	Yes	NA	NA	NA	NA	NA	NA	NA	NA	NA	NA	Compound heterozygous	Nonsense, Nonsense	[48] + [49]	c.[8029C>T]; [8167C>T]	p.[Arg2677*];[Gln2723*]
Case82	16627867	USA	NA	57y	NA	No	Yes	Yes	Yes	Yes	NA	NA	NA	NA	NA	NA	NA	NA	ODA	NA	Compound heterozygous	Nonsense, Nonsense	[50] + [77]	c.[8404C>T]; [13426C>T]	p.[Gln2802*];[Arg4476*]
Case83	16627867	USA (family member of case82)	NA	49y	NA	No	No	Yes	Yes	Yes	NA	NA	NA	NA	NA	NA	NA	NA	ODA	NA	Compound heterozygous	Nonsense, Nonsense	[50] + [77]	c.[8404C>T]; [13426C>T]	p.[Gln2802*];[Arg4476*]
Case84	16627867	USA	NA	17y	NA	Yes	No	Yes	Yes	Yes	NA	NA	NA	NA	NA	NA	NA	NA	ODA	NA	Compound heterozygous	Missense, Frameshift deletion	[51] + [63]	c.[8528T>C]; [10815delT]	p.[Phe2843Ser];[Pro3606Hisfs*23]
Case85	16627867	USA	NA	30y	NA	Yes	Yes	No	Yes	Yes	NA	NA	NA	NA	NA	NA	NA	NA	ODA	NA	Compound heterozygous	Frameshift deletion, Nonsense	[63] + [77]	c.[10815delT]; [13486C>T]	p.[Pro3606Hisfs*23];[Arg4496*]
Case86	16627867	USA (family member of case85)	NA	28y	NA	No	No	Yes	Yes	Yes	NA	NA	NA	NA	NA	NA	NA	NA	ODA	NA	Compound heterozygous	Frameshift deletion, Nonsense	[63] + [77]	c.[10815delT]; [13486C>T]	p.[Pro3606Hisfs*23];[Arg4496*]
Case87	16627867	USA (family member of case85)	NA	25y	NA	Yes	No	No	Yes	Yes	NA	NA	NA	NA	NA	NA	NA	NA	ODA	NA	Compound heterozygous	Frameshift deletion, Nonsense	[63] + [77]	c.[10815delT]; [13486C>T]	p.[Pro3606Hisfs*23];[Arg4496*]
Case88	16627867	USA	NA	33y	NA	Yes	Yes	Yes	Yes	Yes	NA	NA	NA	NA	NA	NA	NA	NA	ODA	NA	Compound heterozygous	Frameshift deletion, Frameshift insertion	[63] + [77]	c.[10815delT]; [13458_13459insT]	p.[Pro3606Hisfs*23];[Asn4487fs*1]
Case89	16627867	Germany	NA	2y	NA	Yes	No	NA	NA	NA	NA	NA	NA	NA	NA	NA	NA	Dyskinetic cilia	ODA	NA	Compound heterozygous	Splice-site, Splice-site	[Intron 74] + [Intron 76]	c.[12952-2A>T]; [13380+5G>A]	p.[?];[?]
Case90	16627867	USA	NA	7y	NA	Yes	Yes	Yes	Yes	Yes	NA	NA	NA	NA	NA	NA	NA	NA	ODA	NA	Heterozygous	Nonsense	[3]	c.[252T>G]	p.[Tyr84*]
Case91	16627867	USA	NA	24y	NA	No	No	Yes	Yes	Yes	NA	NA	NA	NA	NA	NA	NA	NA	ODA	NA	Heterozygous	Frameshift deletion	[11]	c.[1426_1427delTT]	p.[Phe476Serfs*26]
Case92	16627867	USA	NA	30y	NA	Yes	No	Yes	Yes	Yes	NA	NA	NA	NA	NA	NA	NA	NA	ODA	NA	Heterozygous	Missense	[13]	c.[1730G>C]	p.[Arg577Thr]
Case93	16627867	Hungary	NA	14y	NA	No	Yes	Yes	Yes	Yes	NA	NA	NA	NA	NA	NA	NA	NA	ODA	NA	Heterozygous	Frameshift deletion	[50]	c.[8440_8447delGAACCAAA]	p.[Glu2814fs*1]
Case94	16627867	Switzerland	NA	15y	NA	NA	Yes	NA	NA	NA	NA	NA	NA	NA	NA	NA	NA	NA	NA	NA	Heterozygous	Nonsense	[50]	c.[8314C>T]	p.[Arg2772*]
Case95	16627867	Switzerland (family member of case94)	NA	10y	NA	NA	No	NA	NA	NA	NA	NA	NA	NA	NA	NA	NA	NA	NA	NA	Heterozygous	Nonsense	[50]	c.[8314C>T]	p.[Arg2772*]
Case96	16627867	USA	NA	21y	NA	Yes	No	Yes	Yes	Yes	NA	NA	NA	NA	NA	NA	NA	NA	ODA	NA	Heterozygous	Missense	[51]	c.[8528T>C]	p.[Phe2843Ser]
Case97	16627867	Germany	NA	79y	NA	NA	Yes	NA	Yes	Yes	NA	NA	NA	NA	NA	NA	NA	NA	NA	NA	Heterozygous	Missense	[67]	c.[11528C>T]	p.[Ser3843Leu]
Case98	16627867	USA	NA	12y	NA	No	No	No	Yes	Yes	NA	NA	NA	NA	NA	NA	NA	NA	ODA	NA	Heterozygous	Missense	[73]	c.[12614G>T]	p.[Gly4205Val]
Case99	26918822	Japan	NA	NA	Female	NA	Yes	NA	NA	NA	NA	NA	NA	NA	NA	NA	NA	NA	NA	NA	Heterozygous	Missense	[5]	c.[737A>G]	p.[Asn246Ser]
Case100	26918822	Japan	NA	NA	Female	NA	Yes	NA	NA	NA	NA	NA	NA	NA	NA	NA	NA	NA	NA	NA	Heterozygous	Missense	[72]	c.[12472C>T]	p.[Arg4158Trp]
Case101	26918822	Japan	NA	NA	Male	NA	Yes	NA	NA	NA	NA	NA	NA	NA	NA	NA	NA	NA	NA	NA	Heterozygous	Missense	[72]	c.[12472C>T]	p.[Arg4158Trp]
Case102	26918822	USA	NA	NA	Female	NA	Yes	NA	NA	NA	NA	NA	NA	NA	NA	NA	NA	NA	NA	NA	Heterozygous	Missense	[23]	c.[3514C>A]	p.[Gln1172Lys]
Case103	34130787	China	0d	0y	Male	Yes	Yes	No	Yes	No	NA	Atrial septal defect	NO	NO	NA	NA	NA	NA	NA	No	Compound heterozygous	Nonsense, Large deletion	[48] + [48-50]	c.[7915C>T]; [exon48_50del]	p.[Arg2639*];[?]
Case104	26228299; 22416021	Czech	0d	8y	Male	No	Yes	NA	Yes	No	NA	NA	NA	NA	NA	NA	NA	Immotile cilia	NA	NA	Compound heterozygous	Missense, Nonsense	[31] + [54]	c.[5130A>C]; [8998C>T]	p.[Lys1710Asn];[Arg3000*]
Case105	26228299; 22416021	Czech (family member of case104)	NA	9y	Female	No	No	NA	Yes	Yes	NA	NA	NA	NA	NA	NA	NA	Normal	ODA	NA	Compound heterozygous	Missense, Nonsense	[31] + [54]	c.[5130A>C]; [8998C>T]	p.[Lys1710Asn];[Arg3000*]
Case106	26228299	Czech	0d	1y	Female	Yes	No	NA	No	Yes	NA	NA	NA	NA	NA	NA	NA	Immotile cilia	ODA + IDA	NA	Compound heterozygous	Missense, Missense	[31] + [73]	c.[5130A>C]; [12705G>T]	p.[Lys1710Asn];[Lys4235Asn]
Case107	26228299	Czech (family member of case106)	NA	7y	Male	No	No	NA	Yes	Yes	NA	NA	NA	NA	NA	NA	NA	Immotile cilia	ODA + IDA	NA	Compound heterozygous	Missense, Missense	[31] + [73]	c.[5130A>C]; [12705G>T]	p.[Lys1710Asn];[Lys4235Asn]
Case108	26228299; 16627867; 22416021	Czech	NA	10y	Female	No	No	NA	Yes	Yes	NA	NA	NA	NA	NA	NA	NA	NA	ODA	NA	Compound heterozygous	Missense, Frameshift deletion	[53] + [63]	c.[8845C>G]; [10815delT]	p.[Gln2949Glu];[Pro3606Hisfs*23]
Case109	26228299; 22416021; 23891469	Czech	NA	4y	Male	No	Yes	NA	Yes	Yes	NA	NA	NA	NA	NA	NA	NA	Immotile cilia	ODA	NA	Compound heterozygous	Missense, Nonsense	[50] + [61]	c.[8396G>C]; [10384C>T]	p.[Arg2799Pro];[Gln3462*]
Case110	26228299; 23891469; 22416021	Czech	0d	14y	Male	Yes	Yes	NA	Yes	Yes	NA	NA	NA	NA	NA	NA	NA	Immotile cilia	ODA + IDA	NA	Compound heterozygous	Nonsense, Frameshift deletion	[44] + [63]	c.[7387C>T]; [10815delT]	p.[Gln2463*];[Pro3606Hisfs*23]
Case111	26228299	Czech	0d	15y	Female	Yes	Yes	NA	Yes	Yes	NA	NA	NA	NA	NA	NA	NA	Dyskinetic cilia	ODA	NA	Compound heterozygous	Nonsense, Splice-site	[30] + [Intron 31]	c.[4837C>T]; [5114+1G>C]	p.[Gln1613*];[?]
Case112	26228299; 11788826; 22416021	Czech	NA	12y	Male	No	Yes	NA	Yes	Yes	NA	NA	NA	NA	NA	NA	NA	Immotile cilia	ODA	NA	Compound heterozygous	Frameshift deletion, Missense	[50] + [63]	c.[8440_8447delGAACCAAA]; [10616G>A]	p.[Glu2814fs*1];[Arg3539His]
Case113	26228299; 11788826; 22416021; 23891469	Czech	0d	5y	Female	Yes	Yes	NA	Yes	Yes	NA	NA	NA	NA	NA	NA	NA	Dyskinetic cilia	ODA	NA	Compound heterozygous	Frameshift insertion, Missense	[34] + [51] + [68]	c.[5563_5564insA]; [8498G>A]; [11583C>A]	p.[Ile1855Asnfs*6];[Arg2833His];[Ser3861Arg]
Case114	26228299	Czech	0d	8y	Female	No	Yes	NA	Yes	Yes	NA	NA	NA	NA	NA	NA	NA	Dyskinetic cilia	ODA	NA	Compound heterozygous	Nonsense, Missense	[29] + [32]	c.[4660G>T]; [5177T>C]	p.[Glu1554*];[Leu1726Pro]
Case115	26228299	Czech	NA	11y	Female	No	No	NA	No	No	NA	NA	NA	NA	NA	NA	NA	Immotile cilia	ODA	NA	Compound heterozygous	Frameshift deletion, Missense	[6] + [78]	c.[717_729delCTACTTGACTCTA]; [13633T>C]	p.[Asp239Glufs*11];[Trp4545Arg]
Case116	26228299	Czech (family member of case115)	NA	16y	Male	No	No	NA	No	Yes	NA	NA	NA	NA	NA	NA	NA	Immotile cilia	ODA	NA	Compound heterozygous	Frameshift deletion, Missense	[6] + [78]	c.[717_729delCTACTTGACTCTA]; [13633T>C]	p.[Asp239Glufs*11];[Trp4545Arg]
Case117	26228299; 11788826; 6627867	Czech	NA	15y	Female	No	No	NA	No	No	NA	NA	NA	NA	NA	NA	NA	Immotile cilia	ODA + IDA	NA	Compound heterozygous	Nonsense, Frameshift deletion	[48] + [50]	c.[8029C>T]; [8440_8447delGAACCAAA]	p.[Arg2677*];[Glu2814fs*1]
Case118	22416021; 16627867	Czech	NA	10y	NA	No	No	NA	Yes	Yes	NA	NA	NA	NA	NA	NA	NA	NA	ODA + IDA	NA	Compound heterozygous	Missense, Frameshift deletion	[53] + [63]	c.[8887C>G]; [10815delT]	p.[Gln2949Glu];[Pro3606Hisfs*23]
Case119	22416021	Czech	NA	4y	NA	No	Yes	NA	Yes	Yes	NA	NA	NA	NA	NA	NA	NA	Immotile cilia	ODA	NA	Compound heterozygous	Missense, Nonsense	[50] + [61]	c.[8396G>C]; [10426C>T]	p.[Arg2799Pro];[Gln3462*]
Case120	22416021; 16627867	Czech	NA	14y	NA	Yes	Yes	NA	Yes	Yes	NA	NA	NA	NA	NA	NA	NA	Immotile cilia	ODA + IDA	NA	Compound heterozygous	Nonsense, Frameshift deletion	[44] + [63]	c.[7429C>T]; [10815delT]	p.[Gln2463*];[Pro3606Hisfs*23]
Case121	11788826; 16627867; 22416021	Czech	NA	12y	NA	No	Yes	NA	Yes	Yes	NA	NA	NA	NA	NA	NA	NA	Immotile cilia	ODA	NA	Compound heterozygous	Frameshift deletion, Missense	[50] + [63]	c.[8440_8447delGAACCAAA]; [10574G>A]	p.[Glu2814fs*1];[Arg3539His]
Case122	22416021	Czech	NA	1y	NA	Yes	No	NA	No	Yes	NA	NA	NA	NA	NA	NA	NA	Immotile cilia	ODA + IDA	NA	Compound heterozygous	Missense, Missense	[32] + [73]	c.[5172A>C]; [12747G>T]	p.[Lys1710Asn];[Lys4235Asn]
Case123	22416021	Czech (family member of case122)	NA	7y	NA	NA	No	NA	Yes	Yes	NA	NA	NA	NA	NA	NA	NA	Immotile cilia	ODA + IDA	NA	Compound heterozygous	Missense, Missense	[32] + [73]	c.[5172A>C]; [12747G>T]	p.[Lys1710Asn];[Lys4235Asn]
Case124	22416021	Czech	NA	15y	NA	NA	Yes	NA	Yes	NA	NA	NA	NA	NA	NA	NA	≤ 4 HZ	Dyskinetic cilia	ODA	NA	Compound heterozygous	Nonsense, Splice-site	[30] + [Intron 31]	c.[4879C>T]; [5156+1G>C]	p.[Gln1613*];[?]
Case125	22416021	Czech	NA	8y	NA	NA	Yes	NA	Yes	NA	NA	NA	NA	NA	NA	NA	NA	Immotile cilia	NA	NA	Compound heterozygous	Missense, Nonsense	[32] + [54]	c.[5172A>C]; [9040C>T]	p.[Lys1710Asn];[Arg3000*]
Case126	22416021	Czech	NA	5y	NA	Yes	Yes	NA	Yes	Yes	NA	NA	NA	NA	NA	NA	≤ 4 HZ	Dyskinetic cilia	ODA	NA	Homozygous	Missense	[68]	c.[11625C>A]	p.[Ser3861Arg]
Case127	33635012; 28939216; 16627867; 21270641	Korea	NA	28y	Female	NA	No	Yes	Yes	NA	NA	NA	NA	NA	NA	NA	NA	NA	RS + CP + MTD	NA	Compound heterozygous	Frameshift deletion, Frameshift insertion	[32] + [77]	c.[5367delT]; [13458_13459insT]	p.[Asn1790Ilefs*14];[Asn4487fs*1]
Case128	35518361	China	NA	NA	NA	NA	Yes	NA	NA	NA	NA	NA	NA	NA	NA	NA	NA	NA	NA	NA	Compound heterozygous	Missense, Missense	[8] + [14]	c.[1126G>T]; [2047C>T]	p.[Ala376Ser];[Arg683Trp]
Case129	30300419	Serbia	NA	NA	NA	NA	NA	NA	NA	NA	NA	NA	NA	NA	NA	NA	NA	NA	NA	NA	Compound heterozygous	Splice-site, Missense	[Intron 26] + [45]	c.[4356-2A>G]; [7624T>C]	p.[?];[Trp2542Arg]
Case130	30300419	Serbia	NA	NA	NA	NA	NA	NA	NA	NA	NA	NA	NA	NA	NA	NA	NA	NA	NA	NA	Homozygous	Missense	[53]	c.[8999G>A]	p.[Arg3000Gln]
Case131	30300419	Serbia	NA	NA	NA	NA	NA	NA	NA	NA	NA	NA	NA	NA	NA	NA	NA	NA	NA	NA	Compound heterozygous	Missense, Missense	[9] + [48]	c.[1206T>A]; [8102A>G]	p.[Asn402Lys];[Gln2701Arg]
Case132	31765523; 16627867	Turkey	NA	NA	Female	NA	NA	NA	NA	NA	NA	NA	NA	NA	NA	NA	NA	NA	NA	NA	Homozygous	Nonsense	[77]	c.[13486C>T]	p.[Arg4496*]
Case133	31765523	Turkey	NA	NA	Female	NA	NA	NA	NA	NA	NA	NA	NA	NA	NA	NA	NA	NA	NA	NA	Homozygous	Nonsense	[56]	c.[9502C>T]	p.[Arg3168*]
Case134	31765523	Turkey	NA	NA	Female	NA	NA	NA	NA	NA	NA	NA	NA	NA	NA	NA	NA	NA	NA	NA	Compound heterozygous	Splice-site, Nonsense	[Intron 11] + [34]	c.[1731−1G>C]; [5747G>A]	p.[?];[Trp1916*]
Case135	31765523; 27637300	Turkey	NA	NA	Male	NA	NA	NA	NA	NA	NA	NA	NA	NA	NA	NA	NA	NA	NA	NA	Compound heterozygous	Splice-site, Missense	[Intron 23] + [68]	c.[3598+1G>A]; [11740G>A]	p.[?];[Glu3914Lys]
Case136	31765523	Turkey	NA	NA	Male	NA	NA	NA	NA	NA	NA	NA	NA	NA	NA	NA	NA	NA	NA	NA	Homozygous	Missense	[9]	c.[1151C>T]	p.[Ser384Phe]
Case137	31765523	Turkey	NA	NA	Male	NA	NA	NA	NA	NA	NA	NA	NA	NA	NA	NA	NA	NA	NA	NA	Homozygous	Nonsense	[56]	c.[9502C>T]	p.[Arg3168*]
Case138	31765523	Turkey	NA	NA	Female	NA	NA	NA	NA	NA	NA	NA	NA	NA	NA	NA	NA	NA	NA	NA	Homozygous	Nonsense	[34]	c.[5747G>A]	p.[Trp1916*]
Case139	31765523	Turkey	NA	NA	Male	NA	NA	NA	NA	NA	NA	NA	NA	NA	NA	NA	NA	NA	NA	NA	Homozygous	Frameshift deletions	[18]	c.[2749delA]	p.[Arg917Glufs*9]
Case140	31765523	Turkey	NA	NA	Female	NA	NA	NA	NA	NA	NA	NA	NA	NA	NA	NA	NA	NA	NA	NA	Homozygous	Missense	[52]	c.[8897C>T]	p.[Thr2966Met]
Case141	31765523	Turkey	NA	NA	Female	NA	NA	NA	NA	NA	NA	NA	NA	NA	NA	NA	NA	NA	NA	NA	Heterozygous	Missense	[16]	c.[2368G>C]	p.[Ala790Pro]
Case142	31765523	Turkey	NA	NA	Male	NA	NA	NA	NA	NA	NA	NA	NA	NA	NA	NA	NA	NA	NA	NA	Homozygous	Nonsense	[18]	c.[2710G>T]	p.[Glu904*]
Case143	31765523	Turkey	NA	NA	Female	NA	NA	NA	NA	NA	NA	NA	NA	NA	NA	NA	NA	NA	NA	NA	Homozygous	Missense	[45]	c.[7615T>C]	p.[Trp2539Arg]
Case144	31507630	China	NA	7y	Female	NA	Yes	Yes	Yes	NA	NA	NA	Respiratory infections	NA	NA	NA	NA	NA	NA	NA	Compound heterozygous	Missense, Missense	[51] + [36]	c.[8462T>C]; [6061G>C]	p.[Leu2821Pro];[Gly2021Arg]
Case145	32253119; 30850195	white	NA	14y	Female	Yes	No	Yes	No	Yes	NA	NA	NA	NA	Normal	NA	NA	Immotile cilia	ODA + IDA	NA	Compound heterozygous	Frameshift deletion, Splice-site	[28] + [Intron n72]	c.[4625_4628delGAGA]; [12706-2A>T]	p.[Arg1542Thrfs*6];[?]
Case146	32253119; 30850195	white (family member of case145)	NA	17y	Female	No	No	Yes	No	Yes	NA	NA	NA	NA	Normal	NA	NA	Dyskinetic cilia	NA	NA	Compound heterozygous	Frameshift deletion, Splice-site	[28] + [Intron n72]	c.[4625_4628delGAGA]; [12706-2A>T]	p.[Arg1542Thrfs*6];[?]
Case147	32253119; 31213628	white	NA	10y	Female	No	No	No	No	Yes	NA	NA	NA	NA	Normal	NA	NA	Immotile cilia	NA	NA	Compound heterozygous	Missense, Frameshift deletion	[68] + [75]	c.[11761G>C]; [13060delG]	p.[Gly3921Arg];[Ala4354Argfs*23]
Case148	32253119	white	NA	5y	Male	Yes	Yes	No	No	Yes	NA	NA	NA	NA	NA	NA	NA	Immotile cilia	NA	NA	Compound heterozygous	Frameshift deletion, Nonsense	[15] + [24]	c.[2283_2284delAG]; [3861T>G]	p.[Arg761Serfs*10];[Tyr1287*]
Case149	32253119; 19357118	white	NA	17y	Male	No	Yes	Yes	No	No	NA	NA	NA	NA	Normal	NA	NA	Dyskinetic cilia	NA	NA	Compound heterozygous	Missense, Missense	[49] + [62]	c.[8311C>T]; [10615C>T]	p.[Arg2771Cys];[Arg3539Cys]
Case150	32253119; 25186273	white	NA	8y	Male	Yes	Yes	Yes	No	No	NA	NA	NA	NA	Normal	NA	NA	Dyskinetic cilia	NA	NA	Compound heterozygous	Missense, Large deletion	[63] + [2-3]	c.[10813G>A]; [3,2 kb in ex.2 y ex.3del]	p.[Asp3605Asn];[?]
Case151	32253119; 16627867	white	NA	20y	Male	No	No	Yes	No	Yes	NA	NA	NA	NA	NA	NA	NA	Immotile cilia	NA	NA	Homozygous	Nonsense	[77]	c.[13486C>T]	p.[Arg4496*]
Case152	32253119	white	NA	35y	Male	Yes	Yes	Yes	Yes	Yes	NA	NA	NA	NA	Normal	NA	NA	Immotile cilia	NA	NA	Compound heterozygous	Nonsense, Nonsense	[17] + [57]	c.[2575A>T]; [9730G>T]	p.[Lys859*];[Glu3244*]
Case153	32253119	white	NA	8y	Female	Yes	No	Yes	No	Yes	NA	NA	NA	NA	NA	NA	NA	Immotile cilia	NA	NA	Homozygous	Large deletion	[29-30]	c.[3,3 kb in ex.29 y ex.30 del]	p.[?]
Case154	31118369; 33589394	Japan	5y	33y	Female	NA	Yes	Yes	Yes	Yes	Yes	NA	Escherichia coli	Both lower	NA	FVC%: 43.5%; FEV1%：32.5%; FEV1/FVC%：63.6%	NA	Immotile cilia	ODA	NA	Compound heterozygous	Frameshift insertion, Frameshift deletion	[34] + [55]	c.[5563_5564insA]; [9365delT]	p.[Ile1855Asnfs*6];[Leu3122*]
Case155	15750039; 11788826	Lebanon	NA	NA	Male	NA	NA	NA	NA	NA	Yes	NA	NA	NA	NA	NA	NA	Immotile cilia	ODA	NA	Homozygous	Frameshift insertion	[34]	c.[5563_5564insA]	p.[Ile1855Asnfs*6]
Case156	15750039; 11788827	Lebanon (family member of case155)	NA	NA	Male	NA	Yes	NA	NA	NA	Yes	NA	NA	NA	NA	NA	NA	Immotile cilia	ODA	NA	Homozygous	Frameshift insertion	[34]	c.[5563_5564insA]	p.[Ile1855Asnfs*6]
Case157	15750039; 11788828	Lebanon (family member of case155)	NA	NA	Female	NA	NA	NA	NA	NA	NA	NA	NA	NA	NA	NA	NA	Immotile cilia	ODA	NA	Homozygous	Frameshift insertion	[34]	c.[5563_5564insA]	p.[Ile1855Asnfs*6]
Case158	15750039; 11788829	Lebanon (family member of case155)	NA	NA	Female	NA	Yes	NA	NA	NA	NA	NA	NA	NA	NA	NA	NA	NA	NA	NA	Homozygous	Frameshift insertion	[34]	c.[5563_5564insA]	p.[Ile1855Asnfs*6]
Case159	15750039; 11788829	Germany	NA	NA	Female	NA	Yes	NA	NA	NA	NA	NA	NA	NA	NA	NA	NA	Immotile cilia	ODA	NA	Homozygous	Frameshift deletion	[50]	c.[8440_8447delGAACCAAA]	p.[Glu2814fs*1]
Case160	15750039; 11788829	USA	NA	NA	Female	NA	NA	NA	NA	NA	NA	NA	NA	NA	NA	NA	< 1 HZ	Dyskinetic cilia	ODA	NA	Homozygous	Splice-site	[Intron n 74]	c.[12748-1G＞C]	p.[?]
Case161	15750039; 11788829	USA (family member of case160)	NA	NA	Female	NA	Yes	NA	NA	NA	NA	NA	NA	NA	NA	NA	NA	NA	ODA	NA	Homozygous	Splice-site	[Intron n 74]	c.[12748-1G＞C]	p.[?]
Case162	19357118	Italy	NA	NA	Male	NA	Yes	Yes	Yes	NA	NA	NA	NA	NA	NA	NA	NA	NA	ODA + IDA	NA	Homozygous	Nonsense	[34]	c.[5647C>T]	p.[Arg1883*]
Case163	19357118	Italy	NA	NA	Female	NA	Yes	Yes	Yes	NA	NA	NA	NA	NA	NA	NA	NA	NA	ODA + IDA	NA	Compound heterozygous	Nonsense, In-frame deletion	[6] + [24, 25, Intron n25]	c.[670C>T]; [3876_4053+158del]	p.[Arg224*];[Glu1279-Lys1351del]
Case164	19357118	USA	NA	NA	Female	Yes	Yes	Yes	Yes	NA	NA	NA	NA	NA	NA	NA	NA	NA	ODA + IDA	NA	Compound heterozygous	Frameshift deletion, Missense	[Intron 8] + [9]	c.[1089+1G>A]; [1108A>T]	p.[Thr326-Pro363del or Thr326Valfs*25];[Ile370Phe]
Case165	19357118	Switzerland	NA	NA	Female	No	No	No	No	NA	NA	NA	NA	NA	NA	NA	NA	Immotile cilia	Normal	NA	Compound heterozygous	Missense, Missense	[13] + [13]	c.[1645A>G]; [1667A>G]	p.[Asn549Asp];[Asp556Gly]
Case166	19357118	Switzerland	NA	NA	Male	Yes	Yes	Yes	Yes	NA	NA	NA	NA	NA	NA	NA	NA	Immotile cilia	Normal	NA	Compound heterozygous	Nonsense, Missense	[27] + [61]	c.[4348C>T]; [10365G>C]	p.[Gln1450*];[Gln3455His]
Case167	19357118	Switzerland	NA	NA	Female	No	Yes	Yes	Yes	NA	NA	NA	NA	NA	NA	NA	NA	Immotile cilia	ODA	NA	Compound heterozygous	Nonsense, Nonsense	[27] + [72]	c.[4348C>T]; [12397G>T]	p.[Gln1450*];[Glu4133*]
Case168	19357118	Switzerland	NA	NA	Male	Yes	Yes	Yes	Yes	NA	NA	NA	NA	NA	NA	NA	NA	NA	ODA + IDA	NA	Compound heterozygous	Nonsense, Nonsense	[33] + [72]	c.[5281C>T]; [12397G>T]	p.[Arg1761*];[Glu4133*]
Case169	19357118	Switzerland	NA	NA	Male	Yes	Yes	Yes	Yes	NA	NA	NA	NA	NA	NA	NA	NA	Immotile cilia	ODA + IDA	NA	Compound heterozygous	Nonsense, Nonsense	[33] + [49]	c.[5557A>T]; [8029C>T]	p.[Lys1853*];[Arg2677*]
Case170	19357118	Italy	NA	NA	Female	NA	No	No	No	NA	NA	NA	NA	NA	NA	NA	NA	NA	ODA	NA	Compound heterozygous	In-frame deletion, Missense	[Intron 34] + [61]	c.[5710-2A>G]; [10365G>C]	p.[Cys1904-Lys1909del];[Gln3455His]
Case171	19357118	Switzerland	NA	NA	Female	Yes	Yes	Yes	Yes	NA	NA	NA	NA	NA	NA	NA	NA	NA	ODA	NA	Compound heterozygous	Missense, Frameshift deletion	[41] + [76]	c.[6791G>A]; [13194_13197delCAGA]	p.[Ser2264Asn];[Asp4398Glufs*16]
Case172	19357118	USA	NA	NA	Male	Yes	Yes	Yes	Yes	NA	NA	NA	NA	NA	NA	NA	NA	NA	ODA + IDA	NA	Compound heterozygous	Missense, Missense	[12] + [45]	c.[1619T>C]; [7502G>C]; [10615C＞T]	p.[Phe540Leu];[Arg2501Pro];[Arg3539Cys]
Case173	19357118	Switzerland	NA	NA	Male	Yes	No	No	No	NA	NA	NA	NA	NA	NA	NA	NA	Immotile cilia	ODA + IDA	NA	Compound heterozygous	Missense, Nonsense	[51] + [77]	c.[8485G>T]; [13486C>T]	p.[Val2829Phe];[Arg4496*]
Case174	19357118	Switzerland	NA	NA	Female	Yes	Yes	Yes	Yes	NA	NA	NA	NA	NA	NA	NA	NA	Immotile cilia	NA	NA	Compound heterozygous	Missense, Nonsense	[51] + [77]	c.[8497C>G]; [13486C>T]	p.[Arg2833Gly];[Arg4496*]
Case175	19357118	Italy	NA	NA	Male	NA	Yes	Yes	Yes	NA	NA	NA	NA	NA	NA	NA	NA	NA	NA	NA	Heterozygous	Missense	[32]	c.[5146C>T]	p.[Arg1716Trp]
Case176	19357118	Switzerland	NA	NA	Male	Yes	Yes	Yes	Yes	NA	NA	NA	NA	NA	NA	NA	NA	NA	NA	NA	Heterozygous	Missense	[48]	c.[7888A>T]	p.[Arg2630Trp]
Case177	19357118	Switzerland	NA	NA	Male	NA	Yes	Yes	Yes	NA	NA	NA	NA	NA	NA	NA	NA	NA	NA	NA	Heterozygous	Frameshift deletion	[76]	c.[13194_13197del]	p.[Asp4398Glufs*16]
Case178	11788826	Germany	NA	NA	Female	NA	Yes	NA	NA	NA	NA	NA	NA	NA	NA	NA	NA	Immotile cilia	NA	NA	Compound heterozygous	Missense, Frameshift deletion/insertion	[28] + [53]	c.[4361G>A]; [8910_8911delATinsG]	p.[Arg1454Gln];[2970Serfs*7]
Case179	11788826	Germany (family member of case178)	NA	NA	Female	NA	NA	NA	NA	NA	NA	NA	NA	NA	NA	NA	NA	Immotile cilia	NA	NA	Compound heterozygous	Missense, Frameshift deletion/insertion	[28] + [53]	c.[4361G>A]; [8910_8911delATinsG]	p.[Arg1454Gln];[2970Serfs*7]
Case180	11788826	Germany	NA	NA	Male	NA	Yes	NA	NA	NA	NA	NA	NA	NA	NA	NA	NA	Immotile cilia	NA	NA	Homozygous	Missense	[62]	c.[10555G>C]	p.[Gly3519Arg]
Case181	11788826	England	NA	NA	Female	NA	NA	NA	NA	NA	NA	NA	NA	NA	NA	NA	NA	Immotile cilia	ODA	NA	Heterozygous	Nonsense	[28]	c.[4360C>T]	p.[Arg1454*]
Case182	11788826	England (family member of case181)	NA	NA	Female	NA	NA	NA	NA	NA	NA	NA	NA	NA	NA	NA	NA	Immotile cilia	NA	NA	Heterozygous	Nonsense	[28]	c.[4360C>T]	p.[Arg1454*]
Case183	11788826	England (family member of case181)	NA	NA	Female	NA	Yes	NA	NA	NA	NA	NA	NA	NA	NA	NA	NA	Immotile cilia	ODA	NA	Heterozygous	Nonsense	[28]	c.[4360C>T]	p.[Arg1454*]
Case184	11788826	England	NA	NA	Male	NA	NA	NA	NA	NA	NA	NA	NA	NA	NA	NA	NA	NA	ODA	NA	Heterozygous	Nonsense	[48]	c.[7915C>T]	p.[Arg2639*]
Case185	11788826	England (family member of case184)	NA	NA	Male	NA	Yes	NA	NA	NA	NA	NA	NA	NA	NA	NA	NA	NA	ODA	NA	Heterozygous	Nonsense	[48]	c.[7915C>T]	p.[Arg2639*]
Case186	11788826	Scotland	NA	NA	Female	NA	NA	NA	NA	NA	NA	NA	NA	NA	NA	NA	NA	NA	ODA	NA	Compound heterozygous	Nonsense, Frameshift insertion	[14] + [32]	c.[1828C>T]; [5130_5131insA]	p.[Gln610*];[Arg1711Thrfs*36]
Case187	11788826	Scotland (family member of case186)	NA	NA	Male	NA	NA	NA	NA	NA	NA	NA	NA	NA	NA	NA	NA	NA	ODA	NA	Compound heterozygous	Nonsense, Frameshift insertion	[14] + [32]	c.[1828C>T]; [5130_5131insA]	p.[Gln610*];[Arg1711Thrfs*36]
Case188	21270641	USA	NA	14y	Female	Yes	Yes	Yes	Yes	Yes	NA	NA	NA	NA	Normal	NA	NA	NA	ODA	NA	Compound heterozygous	Missense, In-frame deletion	[37] + [44]	c.[6249G>A]; [7468_7488del]	p.[Met2083Ile];[2490_2496delTrpSerAlaGlyAlaAlaLeu]
Case189	21270641	USA	NA	16y	Female	Yes	Yes	Yes	Yes	Yes	NA	NA	NA	NA	Normal	NA	NA	NA	ODA	NA	Compound heterozygous	Large deletion, Frameshift insertion	[62] + [77]	c.[exon 62 del]; [13458_13459insT]	p.[?];[Asn4487fs*1]
Case190	34391405	China	NA	7y	Female	No	Yes	Yes	Yes	Yes	NA	NA	Haemophilus influenzae	NA	Normal	NA	NA	NA	ODA + MTD	NA	Compound heterozygous	Frameshift deletion, Nonsense	[55] + [74]	c.[9365delT]; [12813G>A]	p.[Leu3122*];[Trp4271*]
Case191	32089523	Tunisia	NA	NA	Male	Yes	No	No	No	No	NA	NA	NA	NA	NA	NA	NA	NA	NA	NA	Heterozygous	Frameshift deletion	[63]	c.[10767A>G]	p.[Gly3519Glufs*16]
Case192	32996775	England	0	NA	NA	Yes	Yes	No	Yes	No	NA	NA	NA	NA	Abnormal	NA	0 HZ	NA	NA	NA	Homozygous	Nonsense	[76]	c.[13285C>T]	p.[Arg4429*]
Case193	32996775	England	NA	NA	NA	No	No	No	Yes	Yes	NA	NA	NA	NA	Normal	NA	0 HZ	NA	NA	NA	Heterozygous	Missense	[44]	c.[7477G>C]	p.[Glu2493Arg]
Case194	32966775	England	NA	NA	NA	Yes	Yes	No	Yes	No	NA	NA	NA	NA	NA	NA	0 HZ	NA	NA	NA	Heterozygous	Nonsense	[37]	c.[6261T>G]	p.[Tyr2087*]
Case195	32966775	England	NA	NA	NA	No	No	No	Yes	Yes	NA	NA	NA	NA	Abnormal	NA	6.98 ( ± 0.76 SEM) HZ	NA	NA	NA	Compound heterozygous	Nonsense, Missense	[32] + [60]	c.[5281C>T]; [10229C>T]	p.[Arg1761*];[Thr3410Met]
Case196	30238669	USA	NA	11y	Female	Yes	No	No	Yes	Yes	NA	NA	Respiratory culture growing Pseudomonas species, Stenotrophomonas species, or non-tuberculous Mycobacteria	NA	NA	NA	NA	NA	NA	NA	Hemizygous VUS	Missense	[67]	c.[11639A>G]	p.[Tyr3880Cys]
Case197	32522973	USA	0d	NA	Male	Yes	Yes	NA	NA	NA	NA	NA	NA	NA	NA	NA	NA	NA	NA	NA	Compound heterozygous	Splice-site, Missense	[Intron 55] + [60]	c.[9606-7A>G]; [10226G>C]	p.[?];[Trp3409Ser]
Case198	30067075	USA	NA	NA	NA	NA	NA	NA	NA	NA	NA	NA	NA	NA	NA	NA	NA	NA	ODA	NA	Compound heterozygous	Frameshift deletion, Missense	[24] + [37]	c.[3905delT]; [6249G>A]	p.[Leu1302Argfs*19];[Met2083Ile]
Case199	30067075; 27070726	USA	NA	NA	NA	NA	NA	NA	NA	NA	NA	NA	NA	NA	NA	NA	NA	NA	ODA	NA	Compound heterozygous	Nonsense, Large deletion	[2] + [27]	c.[1.6-kbdeletionincludingexon2]; [4237C>T]	p.[?];[Gln1413*]
Case200	30067075; 18383332	USA	NA	NA	NA	NA	NA	NA	NA	NA	NA	NA	NA	NA	NA	NA	NA	NA	ODA	NA	Compound heterozygous	Frameshift deletion, Nonsense	[6] + [11]	c.[832delG]; [1627C>T]	p.[Ala278Argfs*27];[Gln543*]
Case201	30067075; 25493340	USA	NA	NA	NA	NA	NA	NA	NA	NA	NA	NA	NA	NA	NA	NA	NA	NA	ODA	NA	Homozygous	Splice-site	[Intron 73]	c.[12910-1G>C]	p.[?]
Case202	30067075	USA	NA	NA	NA	NA	NA	NA	NA	NA	NA	NA	NA	NA	NA	NA	NA	NA	ODA	NA	Compound heterozygous	Nonsense, frameshift insertion	[18] + [37]	c.[2772delC]; [6335_6336insT]	p.[Leu925*];[Gln2112Hisfs*10]
Case203	30067075; 20167855	USA	NA	NA	NA	NA	NA	NA	NA	NA	NA	NA	NA	NA	NA	NA	NA	NA	ODA	NA	Compound heterozygous	Nonsense, large deletion	[62] + [77]	c.[deletionincludingexon62]; [13458_13459insT]	p.[?];[Asn4487fs*1]
Case204	30067075; 24420929	USA	NA	NA	NA	NA	NA	NA	NA	NA	NA	NA	NA	NA	NA	NA	NA	NA	ODA	NA	Compound heterozygous	Nonsense, Missense	[55] + [62]	c.[9427A>T]; [10615C>T]	p.[Lys3143*];[Arg3539Cys]
Case205	30067075	USA	NA	NA	NA	NA	NA	NA	NA	NA	NA	NA	NA	NA	NA	NA	NA	NA	ODA	NA	Compound heterozygous	Frameshift deletion, In-frame deletion	[6] + [Intron 33]	c.[832delG]; [5710-2A>G]	p.[Ala278Argfs*27];[Cys1904-Lys1909del]
Case206	30067075	USA	NA	NA	NA	NA	NA	NA	NA	NA	NA	NA	NA	NA	NA	NA	NA	NA	ODA	NA	Compound heterozygous	Splice-site, Missense	[Intron 42] + [44]	c.[6988+2T>C]; [7502G>C]	p.[?];[Arg2501Pro]
Case207	30067075	USA	NA	NA	NA	NA	NA	NA	NA	NA	NA	NA	NA	NA	NA	NA	NA	NA	ODA	NA	Compound heterozygous	Splice-site, Missense	[Intron 31] + [49]	c.[5114+1G>C]; [8147T>C]	p.[?];[Ile2716Thr]
Case208	30067075	USA	NA	NA	NA	NA	NA	NA	NA	NA	NA	NA	NA	NA	NA	NA	NA	NA	ODA	NA	Compound heterozygous	Nonsense, Missense	[10] + [35]	c.[5983C>T]; [13760A>G]	p.[Arg1995*];[Tyr4587Cys]
Case209	30067075	USA	NA	NA	NA	NA	NA	NA	NA	NA	NA	NA	NA	NA	NA	NA	NA	NA	ODA	NA	Compound heterozygous	Splice-site, Splice-site	[Intron 13] + [Intron 24]	c.[1731-2A>T]; [4117-2A>G]	p.[?];[?]
Case210	30067075	USA	NA	NA	NA	NA	NA	NA	NA	NA	NA	NA	NA	NA	NA	NA	NA	NA	ODA	NA	Compound heterozygous	Nonsense, Nonsense	[35] + [70]	c.[5983C>T]; [12009G>A]	p.[Arg1995*];[Trp4003*]
Case211	30067075; 26341913	USA	NA	NA	NA	NA	NA	NA	NA	NA	NA	NA	NA	NA	NA	NA	NA	NA	ODA	NA	Homozygous	Nonsense	[27]	c.[4348C>T]	p.[Gln1450*]
Case212	30067075	USA	NA	NA	NA	NA	NA	NA	NA	NA	NA	NA	NA	NA	NA	NA	NA	NA	ODA	NA	Compound heterozygous	Nonsense, Nonsense	[26] + [70]	c.[4348C>T]; [12107G>A]	p.[Gln1450*];[Trp4036*]
Case213	30067075	USA	NA	NA	NA	NA	NA	NA	NA	NA	NA	NA	NA	NA	NA	NA	NA	NA	ODA	NA	Homozygous	Frameshift deletion	[63]	c.[10815delT]	p.[Pro3606Hisfs*23]
Case214	30067075	USA	NA	NA	NA	NA	NA	NA	NA	NA	NA	NA	NA	NA	NA	NA	NA	NA	ODA	NA	Compound heterozygous	Nonsense, Missense	[47] + [50]	c.[7915C>T]; [8497C>T]	p.[Arg2639*];[Arg2833Cys]
Case215	30067075	USA	NA	NA	NA	NA	NA	NA	NA	NA	NA	NA	NA	NA	NA	NA	NA	NA	ODA	NA	Compound heterozygous	Nonsense, Missense	[31] + [57]	c.[5147G>C]; [9799C>T]	p.[Arg1716Pro];[Gln3267*]
Case216	30067075	USA	NA	NA	NA	NA	NA	NA	NA	NA	NA	NA	NA	NA	NA	NA	NA	NA	ODA	NA	Compound heterozygous	Nonsense, frameshift deletion	[11] + [41]	c.[1432C>T]; [6932_6935delACTG]	p.[Arg478*];[Asp2311Glyfs*14]
Case217	30067075	USA	NA	NA	NA	NA	NA	NA	NA	NA	NA	NA	NA	NA	NA	NA	NA	NA	ODA	NA	Compound heterozygous	Frameshift deletion, Missense	[49] + [78]	c.[8141delA]; [13760A>G]	p.[Asn2714Metfs*30];[Tyr4587Cys]
Case218	30067075	USA	NA	NA	NA	NA	NA	NA	NA	NA	NA	NA	NA	NA	NA	NA	NA	NA	ODA	NA	Compound heterozygous	Frameshift deletion, Nonsense	[33] + [36]	c.[5588delT]; [6037C>T]	p.[Phe1863Serfs*8];[Arg2013*]
Case219	30067075	USA	NA	NA	NA	NA	NA	NA	NA	NA	NA	NA	NA	NA	NA	NA	NA	NA	ODA	NA	Homozygous	Nonsense	[50]	c.[8383C>T]	p.[Arg2795*]
Case220	30067075; 29081265	USA	NA	NA	NA	NA	NA	NA	NA	NA	NA	NA	NA	NA	NA	NA	NA	NA	ODA	NA	Compound heterozygous	Frameshift deletion, Frameshift deletion	[19] + [63]	c.[3037_3040delAGCG]; [10815delT]	p.[Val1014Leufs*20];[Pro3606Hisfs*23]
Case221	30067075; 27070726	USA	NA	NA	NA	NA	NA	NA	NA	NA	NA	NA	NA	NA	NA	NA	NA	NA	ODA	NA	Compound heterozygous	Duplication, Nonsense	[41] + [77]	c.[4.4-kb duplication including exons41-42]; [13486C>T]	p.[?];[Arg4496*]
Case222	30067075; 29081265	USA	NA	NA	NA	NA	NA	NA	NA	NA	NA	NA	NA	NA	NA	NA	NA	NA	ODA	NA	Compound heterozygous	Nonsense, frameshift deletion	[36] + [55]	c.[6086delG]; [9286C>T]	p.[Gly2029Valfs*25];[Arg3096*]
Case223	30067075	USA	NA	NA	NA	NA	NA	NA	NA	NA	NA	NA	NA	NA	NA	NA	NA	NA	ODA	NA	Compound heterozygous	Splice-site, Frameshift deletion	[Intron 23] + [63]	c.[3598+2T>C]; [10815delT]	p.[?];[Pro3606Hisfs*23]
Case224	30067075	USA	NA	NA	NA	NA	NA	NA	NA	NA	NA	NA	NA	NA	NA	NA	NA	NA	ODA	NA	Compound heterozygous	Splice-site, Frameshift deletion	[Intron 48] + [63]	c.[8010+3A>G]; [10815delT]	p.[?];[Pro3606Hisfs*23]
Case225	30067075	USA	NA	NA	NA	NA	NA	NA	NA	NA	NA	NA	NA	NA	NA	NA	NA	NA	ODA	NA	Homozygous	Nonsense	[73]	c.[12617G>A]	p.[Trp4206*]
Case226	30067075	USA	NA	NA	NA	NA	NA	NA	NA	NA	NA	NA	NA	NA	NA	NA	NA	NA	ODA	NA	Compound heterozygous	In-frame deletion, Nonsense	[48] + [77]	c.[8092_8097delGTGGAC]; [13486C>T]	p.[Val2698_Asp2699del];[Arg4496*]
Case227	30067075	USA	NA	NA	NA	NA	NA	NA	NA	NA	NA	NA	NA	NA	NA	NA	NA	NA	ODA	NA	Compound heterozygous	Frameshift deletion, Frameshift deletion	[6] + [63]	c.[832delG]; [10815delT]	p.[Ala278Argfs*27];[Pro3606Hisfs*23]
Case228	30067075; 29081265	USA	NA	NA	NA	NA	NA	NA	NA	NA	NA	NA	NA	NA	NA	NA	NA	NA	ODA	NA	Compound heterozygous	Missense, Frameshift insertion	[65] + [77]	c.[11308A>G]; [13458_13459insT]	p.[Ser3770Gly];[Asn4487fs*1]
Case229	23477994	USA	NA	14y	Female	No	No	Yes	Yes	Yes	NA	NA	NA	NA	Normal	NA	NA	NA	ODA	NA	Homozygous	Nonsense	[27]	c.[4348C>T]	p.[Gln1450*]
Case230	23477994	USA	NA	7y	Male	Yes	No	Yes	Yes	Yes	NA	NA	NA	NA	Normal	NA	NA	NA	ODA	NA	Homozygous	Nonsense	[27]	c.[4348C>T]	p.[Gln1450*]
Case231	23477994	USA	NA	10m	Male	No	No	No	No	Yes	NA	NA	NA	NA	Normal	NA	NA	NA	NA	NA	Homozygous	Nonsense	[27]	c.[4348C>T]	p.[Gln1450*]
Case232	23477994	USA	NA	63y	Female	No	No	Yes	Yes	No	NA	NA	NA	NA	Normal	NA	NA	NA	NA	NA	Homozygous	Nonsense	[27]	c.[4348C>T]	p.[Gln1450*]
Case233	23477994	USA	NA	9y	Female	Yes	No	No	Yes	Yes	NA	NA	NA	NA	Normal	NA	NA	NA	NA	NA	Homozygous	Nonsense	[27]	c.[4348C>T]	p.[Gln1450*]
Case234	23477994	USA	NA	6y	Male	Yes	No	No	Yes	Yes	NA	NA	NA	NA	Normal	NA	NA	NA	NA	NA	Homozygous	Nonsense	[27]	c.[4348C>T]	p.[Gln1450*]
Case235	23477994	USA	NA	11y	Male	Yes	No	No	Yes	Yes	NA	NA	NA	NA	Normal	NA	NA	NA	NA	NA	Homozygous	Nonsense	[27]	c.[4348C>T]	p.[Gln1450*]
Case236	23477994	USA	NA	13y	Female	Yes	No	No	Yes	Yes	NA	NA	NA	NA	Normal	NA	NA	NA	NA	NA	Homozygous	Nonsense	[27]	c.[4348C>T]	p.[Gln1450*]
Case237	23477994	USA	NA	13y	Male	No	No	No	Yes	Yes	NA	NA	NA	NA	Normal	NA	NA	NA	NA	NA	Homozygous	Nonsense	[27]	c.[4348C>T]	p.[Gln1450*]
Case238	23477994	USA	NA	18y	Male	No	No	No	Yes	Yes	NA	NA	NA	NA	Normal	NA	NA	NA	NA	NA	Homozygous	Nonsense	[27]	c.[4348C>T]	p.[Gln1450*]
Case239	23477994	USA	NA	3m	Male	Yes	No	No	Yes	Yes	NA	NA	NA	NA	Normal	NA	NA	NA	ODA	NA	Compound heterozygous	Nonsense, Frameshift deletion	[26] + [63]	c.[4348C>T]; [10815delT]	p.[Gln1450*];[Pro3606Hisfs*23]
Case240	23477994	USA (family member of case239)	NA	2y	Female	Yes	Yes	No	Yes	Yes	NA	NA	NA	NA	Normal	NA	NA	NA	ODA	NA	Compound heterozygous	Nonsense, Frameshift deletion	[26] + [63]	c.[4348C>T]; [10815delT]	p.[Gln1450*];[Pro3606Hisfs*23]
Case241	32357925	Sweden	NA	59y	Female	yes	Yes	Yes	No	No	NA	Developmental dyslexia;Asperger's syndrome;leftconvex thoracal scoliosis	NA	NA	NA	NA	NA	NA	ODA	NA	Compound heterozygous	Missense, Missense	[45] + [71]	c.[7502G > C]; [12043T>G]	p.[Arg2501Pro];[Tyr4015Asp]
Case242	24498942	Afghanistan	NA	14y	Female	Yes	Yes	Yes	Yes	Yes	NA	NA	NA	NA	Normal	NA	NA	NA	ODA	Yes	Homozygous	Frameshift insertion	[55]	c.[9460_9461insGTTTTTCT]	p.[Asp3154Glyfs*23]
Case243	24498942	White	NA	75d	Male	Yes	Yes	No	Yes	No	NA	NA	NA	NA	NA	NA	NA	NA	ODA	No	Compound heterozygous	Frameshift deletion, Splice-site	[63] + [Intron 66]	c.[10815delT]; [11571-1G>A]	p.[Pro3606Hisfs*23];[?]
Case244	24498942	Pakistan	NA	10m	Male	Yes	No	No	Yes	No	NA	NA	NA	NA	Normal	NA	NA	NA	ODA	No	Compound heterozygous	Nonsense, Missense	[61] + [62]	c.[10508G>A]; [10616G>A]	p.[Trp3503*];[Arg3539His]
Case245	24498942	White	NA	7y	Male	Yes	No	Yes	Yes	Yes	NA	NA	NA	NA	Abnormal	NA	NA	NA	ODA	No	Compound heterozygous	Nonsense, Missense	[54] + [66]	c.[9095C>G]; [11437C>T]	p.[Ser3032*];[Arg3813Trp]
Case246	24498942	East Indian	NA	16y	Female	No	No	Yes	Yes	No	NA	NA	NA	NA	Normal	NA	NA	NA	ODA	No	Compound heterozygous	Frameshift deletion, Nonsense	[36] + [55]	c.[6086delG]; [9286C>T]	p.[Gly2029Valfs*25];[Arg3096*]
Case247	24498942	East Indian (family member of case246)	NA	14y	Female	Yes	No	Yes	Yes	No	NA	NA	NA	NA	Normal	NA	NA	NA	ODA	No	Compound heterozygous	Frameshift deletion, Nonsense	[36] + [55]	c.[6086delG]; [9286C>T]	p.[Gly2029Valfs*25];[Arg3096*]
Case248	24498942	White	NA	11m	Male	Yes	Yes	No	Yes	Yes	NA	NA	NA	NA	Normal	NA	NA	NA	ODA	No	Compound heterozygous	Nonsense, Splice-site	[60] + [Intron 76]	c.[10384C>T]; [13338+5G>A]	p.[Gln3462*];[?]
Case249	24498942	White	NA	4y	Male	Yes	Yes	Yes	Yes	Yes	NA	NA	NA	NA	Normal	NA	NA	NA	ODA	No	Heterozygous	Nonsense	[77]	c.[13486C>T]	p.[Arg4496*]
Case250	24498942	Aboriginal	NA	11y	Female	Yes	No	No	Yes	Yes	NA	NA	NA	NA	Normal	NA	NA	NA	ODA	No	Heterozygous	Frameshift deletion	[55]	c.[9449delG]	p.[Gly3150Alafs*24]
Case251	24498942	Portugal	NA	6y	Female	Yes	No	Yes	Yes	Yes	NA	NA	NA	NA	Normal	NA	NA	NA	ODA	No	Heterozygous	Nonsense	[27]	c.[4237C>T]	p.[Gln1413*]
Case252	24498942	Portugal (family member of case251)	NA	14y	Male	Yes	No	Yes	Yes	Yes	NA	NA	NA	NA	Normal	NA	NA	NA	ODA	No	Heterozygous	Nonsense	[27]	c.[4237C>T]	p.[Gln1413*]
Case253	24498942	Pakistan	NA	45d	Female	Yes	Yes	Yes	Yes	Yes	NA	NA	NA	NA	Normal	NA	NA	NA	NA	Yes	Homozygous	Missense	[44]	c.[7463T>C]	p.[Leu2488Pro]
Case254	24498942	White	NA	6y	Female	Yes	Yes	No	Yes	Yes	NA	NA	NA	NA	Normal	NA	NA	NA	Normal	No	Compound heterozygous	Frameshift deletion, Frameshift deletion	[19] + [63]	c.[3037_3040delAGCG]; [10815delT]	p.[Val1014Leufs*20];[Pro3606Hisfs*23]
Case255	24498942	White	NA	0y	Male	Yes	Yes	No	Yes	Yes	NA	NA	NA	NA	Normal	NA	NA	NA	Normal	No	Compound heterozygous	Missense, Frameshift insertion	[65] + [77]	c.[11308A>G]; [13458_13459insT]	p.[Ser3770Gly];[Asn4487fs*1]
Case256	28939216	Japan	NA	7y	Female	NA	Yes	NA	NA	NA	NA	NA	NA	NA	Normal	NA	NA	NA	ODA	NA	Compound heterozygous	Nonsense, Splice-site	[33] + [54]	c.[5367delT]; [9018C>T]	p.[Asn1790Ilefs*14];[?]
Case257	28939216	Japan (family member of case256)	NA	10y	Female	NA	No	NA	NA	NA	NA	NA	NA	NA	Normal	NA	NA	NA	ODA	NA	Compound heterozygous	Nonsense, Splice-site	[33] + [54]	c.[5367delT]; [9018C>T]	p.[Asn1790Ilefs*14];[?]
Case258	28939216	Japan	NA	7y	Male	NA	Yes	NA	NA	NA	NA	NA	NA	NA	NA	NA	NA	NA	NA	NA	Compound heterozygous	Frameshift deletion, Frameshift deletion + Nonsense	[45] + [79]	c.[7550_7556delAGCTGCC]; [7561_7573delCCAGCGGGGCCCG]+[13837delG]	p.[Glu2517Glyfs*52];[Pro2521Glyfs*46] + [Val4613*]
Case259	28939216	Japan (family member of case258)	NA	10y	Male	NA	No	NA	NA	NA	NA	NA	NA	NA	NA	NA	NA	NA	NA	NA	Compound heterozygous	Frameshift deletion, Frameshift deletion + Nonsense	[45] + [79]	c.[7550_7556delAGCTGCC]; [7561_7573delCCAGCGGGGCCCG]+[13837delG]	p.[Glu2517Glyfs*52];[Pro2521Glyfs*46] + [Val4613*]
Case260	28939216	Japan	NA	9y	Male	NA	No	NA	NA	NA	NA	NA	NA	NA	Normal	NA	NA	NA	ODA	NA	Compound heterozygous	Nonsense, frameshift deletion	[36] + [54]	c.[5983C>T]; [9101delG]	p.[Arg1995*];[Gly3034Valfs*23]
Case261	28939216	Japan	NA	19y	Female	NA	No	NA	NA	NA	NA	NA	NA	NA	Normal	NA	NA	NA	NA	NA	Compound heterozygous	Missense, Frameshift insertion	[7] + [34]	c.[894C>G]; [5563_5564insA]	p.[Asn298Lys];[Ile1855Asnfs*6]
Case262	28939216	Japan	NA	13y	Male	NA	No	NA	NA	NA	NA	NA	NA	NA	Normal	NA	NA	NA	ODA	NA	Heterozygous	Missense	[10]	c.[1232A>G ]	p.[Tyr411Cys ]
Case263	33479112; 16627867; 21270641	NA	NA	NA	NA	NA	NA	NA	NA	NA	NA	NA	NA	NA	NA	NA	NA	NA	NA	NA	Compound heterozygous	Missense, Frameshift insertion	[62] + [77]	c.[10601T>C]; [13458_13459insT]	p.[Phe3534Ser];[Asn4487fs*1]
Case264	33479112; 26228299; 11788826	NA	NA	NA	NA	NA	NA	NA	NA	NA	NA	NA	NA	NA	NA	NA	NA	NA	NA	NA	Compound heterozygous	Nonsense, Missense	[47] + [62]	c.[7915C>T]; [10616G>C]	p.[Arg2639*];[Arg3539Pro]
Case265	33479112; 23891469; 19357118; 25186273	NA	NA	NA	NA	NA	NA	NA	NA	NA	NA	NA	NA	NA	NA	NA	NA	NA	NA	NA	Compound heterozygous	Frameshift deletion, Frameshift deletion	[36] + [63]	c.[6070-6071delAC]; [10815delT]	p.[Gln2024Valfs*8];[Pro3606Hisfs*23]
Case266	33479112; 23891469; 19357118; 25186273	NA	NA	NA	NA	NA	NA	NA	NA	NA	NA	NA	NA	NA	NA	NA	NA	NA	NA	NA	Compound heterozygous	Frameshift deletion, Frameshift deletion	[36] + [63]	c.[6070-6071delAC]; [10815delT]	p.[Gln2024Valfs*8];[Pro3606Hisfs*23]
Case267	33479112; 23891469; 19357118; 25186273	NA	NA	NA	NA	NA	NA	NA	NA	NA	NA	NA	NA	NA	NA	NA	NA	NA	NA	NA	Compound heterozygous	Missense, Frameshift deletion	[33] + [63]	c.[5537T>C]; [10815del]	p.[Leu1846Pro];[Pro3606Hisfs*23]
Case268	33479112; 23891469; 19357118; 25186273	NA	NA	NA	NA	NA	NA	NA	NA	NA	NA	NA	NA	NA	NA	NA	NA	NA	NA	NA	Compound heterozygous	Missense, Frameshift deletion	[62] + [63]	c.[10616C>T]; [10815delT]	p.[Arg3539Cys];[Pro3606Hisfs*23]
Case269	33479112; 25186273	NA	NA	NA	NA	NA	NA	NA	NA	NA	NA	NA	NA	NA	NA	NA	NA	NA	NA	NA	Compound heterozygous	Splice-site, Frameshift deletion	[Intron 57] + [63]	c.[9720+5G>A]; [10815delT]	p.[?];[Pro3606Hisfs*23]
Case270	33479112; 25186273; 16627867; 21270641	NA	NA	NA	NA	NA	NA	NA	NA	NA	NA	NA	NA	NA	NA	NA	NA	NA	NA	NA	Compound heterozygous	Frameshift deletion, Frameshift insertion	[63] + [77]	c.[10815delT]; [13458_13459insT]	p.[Pro3606Hisfs*23];[Asn4487fs*1]
Case271	33479112; 19357118	NA	NA	NA	NA	NA	NA	NA	NA	NA	NA	NA	NA	NA	NA	NA	NA	NA	NA	NA	Homozygous	Frameshift deletion	[63]	c.[10815delT]	p.[Pro3606Hisfs*23]
Case272	33479112; 25186273	NA	NA	NA	NA	NA	NA	NA	NA	NA	NA	NA	NA	NA	NA	NA	NA	NA	NA	NA	Compound heterozygous	Nonsense, Frameshift deletion	[16] + [63]	c.[2410G>T]; [10815delT]	p.[Glu804*];[Pro3606Hisfs*23]
Case273	33479112	NA	NA	NA	NA	NA	NA	NA	NA	NA	NA	NA	NA	NA	NA	NA	NA	NA	NA	NA	Compound heterozygous	Frameshift deletion, Nonsense	[22] + [63]	c.[3466delA]; [10825C>T]	p.[Ile1156Leufs*24];[Gln3609*]
Case274	33479112	NA	NA	NA	NA	NA	NA	NA	NA	NA	NA	NA	NA	NA	NA	NA	NA	NA	NA	NA	Compound heterozygous	Frameshift deletion, Nonsense	[22] + [63]	c.[3466delA]; [10825C>T]	p.[Ile1156Leufs*24];[Gln3609*]
Case275	33479112; 23261302	NA	NA	NA	NA	NA	NA	NA	NA	NA	NA	NA	NA	NA	NA	NA	NA	NA	NA	NA	Compound heterozygous	Missense, Splice-site	[37] + [73]	c.[6249G>A]; [12705+1del]	p.[Met2083Ile];[?]
Case276	33479112; 25186273	NA	NA	NA	NA	NA	NA	NA	NA	NA	NA	NA	NA	NA	NA	NA	NA	NA	NA	NA	Compound heterozygous	Missense, Nonsense	[51] + [76]	c.[8642C>G]; [13285C>T]	p.[Ala2881Gly];[Arg4429*]
Case277	33479112	NA	NA	NA	NA	NA	NA	NA	NA	NA	NA	NA	NA	NA	NA	NA	NA	NA	NA	NA	Homozygous	Nonsense	[76]	c.[13285C>T]	p.[Arg4429*]
Case278	33479112	NA	NA	NA	NA	NA	NA	NA	NA	NA	NA	NA	NA	NA	NA	NA	NA	NA	NA	NA	Homozygous	Nonsense	[76]	c.[13285C>T]	p.[Arg4429*]
Case279	33479112; 24498942	NA	NA	NA	NA	NA	NA	NA	NA	NA	NA	NA	NA	NA	NA	NA	NA	NA	NA	NA	Compound heterozygous	Missense, Splice-site	[66] + [Intron 76]	c.[11437C>T]; [13338+1G>C]	p.[Arg3813Trp];[?]
Case280	33479112	NA	NA	NA	NA	NA	NA	NA	NA	NA	NA	NA	NA	NA	NA	NA	NA	NA	NA	NA	Homozygous	Nonsense	[76]	c.[13399C>T]	p.[Gln4467*]
Case281	33479112; 16627867; 21270641	NA	NA	NA	NA	NA	NA	NA	NA	NA	NA	NA	NA	NA	NA	NA	NA	NA	NA	NA	Compound heterozygous	Splice-site, Frameshift insertion	[Intron 76] + [77]	c.[13338+1G>C]; [13458_13459insT]	p.[?];[Asn4487fs*1]
Case282	33479112; 16627867; 21270641	NA	NA	NA	NA	NA	NA	NA	NA	NA	NA	NA	NA	NA	NA	NA	NA	NA	NA	NA	Compound heterozygous	Frameshift deletion/insertion, Frameshift insertion	[41] + [77]	c.6930_6934delinsG]; [13458_13459insT]	p.[Asn2310Lysfs*15];[Asn4487fs*1]
Case283	33479112; 16627867; 21270641; 25525159; 27637300	NA	NA	NA	NA	NA	NA	NA	NA	NA	NA	NA	NA	NA	NA	NA	NA	NA	NA	NA	Compound heterozygous	Frameshift insertion, Nonsense	[77] + [77]	c.[13458_13459insT]; [13486C>T]	p.[Asn4487fs*1];[Arg4496*]
Case284	33479112; 19357118	NA	NA	NA	NA	NA	NA	NA	NA	NA	NA	NA	NA	NA	NA	NA	NA	NA	NA	NA	Compound heterozygous	In-frame deletion, Nonsense	[Intron 33] + [79]	c.[5710-2A>G]; [13836G>A]	p.[Cys1904-Lys1909del];[Trp4612*]
Case285	33479112; 11788826	NA	NA	NA	NA	NA	NA	NA	NA	NA	NA	NA	NA	NA	NA	NA	NA	NA	NA	NA	Compound heterozygous	Nonsense, Frameshift insertion	[13] + [33]	c.[1828C>T]; [5563_5564insA]	p.[Gln610*];[Ile1855Asnfs*6]
Case286	33479112; 16627867; 25525159; 25186273	NA	NA	NA	NA	NA	NA	NA	NA	NA	NA	NA	NA	NA	NA	NA	NA	NA	NA	NA	Compound heterozygous	Nonsense, Frameshift deletion	[2] + [63]	c.[232C>T]; [10815delT]	p.[Arg78*];[Pro3606Hisfs*23]
Case287	33479112	NA	NA	NA	NA	NA	NA	NA	NA	NA	NA	NA	NA	NA	NA	NA	NA	NA	NA	NA	Homozygous	Nonsense	[18]	c.[2710G>T]	p.[Glu904*]
Case288	33479112	NA	NA	NA	NA	NA	NA	NA	NA	NA	NA	NA	NA	NA	NA	NA	NA	NA	NA	NA	Compound heterozygous	Splice-site, Nonsense	[Intron 6] + [19]	c.[975-2A>G]; [2893C>T]	p.[?];[Gln965*]
Case289	33479112; 16627867; 26228299	NA	NA	NA	NA	NA	NA	NA	NA	NA	NA	NA	NA	NA	NA	NA	NA	NA	NA	NA	Compound heterozygous	Missense, Missense	[12] + [31]	c.[1730G>C]; [5177T>C]	p.[Arg577Thr];[Leu1726Pro]
Case290	33479112; 16627867; 26228299	NA	NA	NA	NA	NA	NA	NA	NA	NA	NA	NA	NA	NA	NA	NA	NA	NA	NA	NA	Compound heterozygous	Missense, Missense	[12] + [31]	c.[1730G>C]; [5177T>C]	p.[Arg577Thr];[Leu1726Pro]
Case291	33479112; 19357118	NA	NA	NA	NA	NA	NA	NA	NA	NA	NA	NA	NA	NA	NA	NA	NA	NA	NA	NA	Homozygous	In-frame deletion	[Intron 33]	c.[5710-2A>G]	p.[Cys1904-Lys1909del]
Case292	33479112; 16627867	NA	NA	NA	NA	NA	NA	NA	NA	NA	NA	NA	NA	NA	NA	NA	NA	NA	NA	NA	Compound heterozygous	Frameshift insertion, Missense	[35] + [40]	c.[5890_5894insACTGA]; [6791G>A]	p.[Leu1966Serfs*9];[Ser2264Asn]
Case293	33479112	NA	NA	NA	NA	NA	NA	NA	NA	NA	NA	NA	NA	NA	NA	NA	NA	NA	NA	NA	Homozygous	Nonsense	[37]	c.[6261T>G]	p.[Tyr2087*]
Case294	33479112	NA	NA	NA	NA	NA	NA	NA	NA	NA	NA	NA	NA	NA	NA	NA	NA	NA	NA	NA	Compound heterozygous	Splice-site, Missense	[Intron 14] + [37]	c.[2052+1G>T]; [6304C>T]	p.[?];[Arg2102Cys]
Case295	33479112	NA	NA	NA	NA	NA	NA	NA	NA	NA	NA	NA	NA	NA	NA	NA	NA	NA	NA	NA	Compound heterozygous	Nonsense, Nonsense	[40] + [56]	c.[6763C>T]; [9480T>A]	p.[Arg2255*];[Cys3160*]
Case296	33479112	NA	NA	NA	NA	NA	NA	NA	NA	NA	NA	NA	NA	NA	NA	NA	NA	NA	NA	NA	Compound heterozygous	Splice-site, Nonsense	[Intron 33] + [50]	c.[5484+1G>A]; [8383C>T]	p.[?];[Arg2795*]
Case297	33479112; 16627867; 25525159	NA	NA	NA	NA	NA	NA	NA	NA	NA	NA	NA	NA	NA	NA	NA	NA	NA	NA	NA	Compound heterozygous	Missense, Nonsense	[37] + [50]	c.[6249G>A]; [8404C>T]	p.[Met2083Ile];[Gln2802*]
Case298	33479112	NA	NA	NA	NA	NA	NA	NA	NA	NA	NA	NA	NA	NA	NA	NA	NA	NA	NA	NA	Homozygous	Frameshift insertion	[55]	c.[9516_9517insG]	p.[Val3173Argfs*14]
Case299	33479112	NA	NA	NA	NA	NA	NA	NA	NA	NA	NA	NA	NA	NA	NA	NA	NA	NA	NA	NA	Homozygous	Nonsense	[56]	c.[9694C>T]	p.[Gln3232*]
Case300	31431935	India	NA	9y	Female	No	No	Yes	Yes	Yes	NA	Hypotrichosis and juvenile macular dystrophy	NA	NA	Normal	NA	NA	NA	NA	Yes	Homozygous	Splice-site	[Intron 39]	c.[6688-1G>T]	p.[?]
Case301	27779714	Japan	NA	9y	Male	yes	No	Yes	Yes	Yes	NA	NA	NA	Right middle lobe	Normal	FVC%: 95.3%; FEV1%：80.1%	NA	NA	ODA	No	Compound heterozygous	Nonsense, Frameshift deletion	[36] + [54]	c.[5983C>T]; [9101delG]	p.[Arg1995*];[Gly3034Valfs*22]
Case302	33561200	Germany	NA	29y	Male	NA	Yes	NA	NA	NA	Yes	NA	NA	NA	NA	NA	2 - 3 HZ	Dyskinetic cilia	ODA	NA	Compound heterozygous	Frameshift deletion, Nonsense	[20] + [25]	c.[3037_3040delAGCG]; [3949C>T]	p.[Val1014Leufs*20];[Gln1317*]
Case303	33561200	Germany (family member of case302)	NA	27y	Male	NA	No	NA	NA	NA	Yes	NA	NA	NA	NA	NA	2 - 3 HZ	Dyskinetic cilia	ODA	NA	Compound heterozygous	Frameshift deletion, Nonsense	[20] + [25]	c.[3037_3040delAGCG]; [3949C>T]	p.[Val1014Leufs*20];[Gln1317*]
Case304	33561200	Germany	NA	25y	Male	NA	Yes	NA	NA	NA	Yes	NA	NA	NA	NA	NA	2.5 - 5.0 HZ	Dyskinetic cilia	ODA	NA	Compound heterozygous	Nonsense, Frameshift deletion	[38] + [76]	c.[6343delA]; [13194_13197delCAGA]	p.[Ile2115*];[Asp4398Glufs*16]
Case305	33561200	Germany	NA	19y	Male	NA	Yes	NA	NA	NA	Yes	NA	NA	NA	NA	NA	NA	NA	ODA	NA	Compound heterozygous	Missense, Frameshift deletion	[51] + [63]	c.[8497C>T]; [10815delT]	p.[Arg2833Cys];[Pro3606Hisfs*23
Case306	33974255	China	NA	28y	Male	No	No	Yes	Yes	No	Yes	NA	NA	NA	Normal	NA	NA	NA	NA	NA	Compound heterozygous	Nonsense, Missense	[11] + [38]	c.[1489C>T]; [6304C>T]	p.[Gln497*];[Arg2102Cys]
Case307	29429202	China	NA	10y	Male	No	Yes	Yes	Yes	No	No	NA	Streptococcus pneumoniae	NA	NA	NA	NA	NA	ODA + IDA	NA	Heterozygous	Frameshift insertion	[45]	c.[7576_7577insG]	p.[Asp2526Glyfs*29]
Case308	34962988	China	NA	29y	Male	No	Yes	Yes	Yes	No	Yes	NA	Pseudomonas aeruginosa	Bilateral lung fields	NA	FVC%: 32%; FEV1/FVC: 54%	NA	NA	NA	NA	Compound heterozygous	Missense, Missense	[49] + [79E]	c.[8030G>A]; [13778C>T]	p.[Arg2677Gln];[Thr4593Met]
Case309	DOI: 10.7666/d.Y3278270	China	17y	32y	Female	NA	NA	Yes	NA	NA	NA	NA	NA	NA	NA	FEV1%: 69.3%	NA	NA	NA	NA	Compound heterozygous	Splice-site, Missense	[Intron 7] + [68]	c.[975+6C>T]; [11986C>T]	p.[?];[Arg3996Cys]
Case310	DOI: 10.7666/d.Y3278270	China	55y	69y	Female	NA	NA	Yes	NA	NA	NA	NA	Pseudomonas Aeruginosa	NA	NA	FEV1%: 53%	NA	NA	NA	NA	Compound heterozygous	Missense, Missense	[14] + [37]	c.[2047C>T]; [6428A>T]	p.[Arg683Trp];[Glu2143Val]
Case311	DOI: 10.7666/d.Y3278270	China	59y	61y	Female	NA	NA	Yes	NA	NA	NA	NA	NA	NA	NA	FEV1%: 96.9%	NA	NA	NA	NA	Compound heterozygous	Missense, Missense	[66] + [74]	c.[11569A>G]; [13073G>A]	p.[Arg3857Gly];[Arg4358Gln]
Case312	DOI: 10.7666/d.Y3278270	China (family member of case311)	56y	59y	Female	NA	NA	Yes	NA	NA	NA	NA	NA	NA	NA	FEV1%: 67.6%	NA	NA	NA	NA	Compound heterozygous	Missense, Missense	[66] + [74]	c.[11569A>G]; [13073G>A]	p.[Arg3857Gly];[Arg4358Gln]
Case313	DOI: 10.3760/cma.j.cn421213-20210630-01189	China	NA	NA	NA	NA	NA	NA	Yes	NA	NA	NA	NA	NA	NA	NA	NA	NA	ODA + IDA	NA	Compound heterozygous	Splice-site, Nonsense	[Intron 9] + [76]	c.[1320+1G>A]; [13510A>T]	p.[?];[Lys4504*]
Case314	DOI: 10.3760/cma.j.cn421213-20210630-01189	China	NA	NA	NA	NA	NA	NA	Yes	NA	NA	NA	NA	NA	NA	NA	NA	NA	NA	NA	Compound heterozygous	Frameshift deletion/insertion, Frameshift insertion	[25] + [33]	c.[4147_4148delAinsTCC]; [5563_5564insA]	p.[Ile1383Serfs*22];[Ile1855Asnfs*6]
Case315	DOI: 10.3969/j.issn.2095-5227.2021.11.015	China	24y	40y	Female	No	Yes	Yes	Yes	Yes	NA	NA	NA	Bilateral lower lobe, left middle lobe	Normal	NA	NA	Dyskinetic cilia	ODA	NA	Heterozygous	Missense	[63]	c.[10616G>A]	p.[Arg3539His]
Case316	DOI: 10.3969/j.issn.1673-5501.2021.02.016	China	40d	9y	Male	Yes	No	Yes	Yes	No	NA	NA	NA	Right middle lobe	NA	NA	NA	NA	NA	No	Compound heterozygous	Frameshift deletion, Nonsense	[38] + [47]	c.[6647de1A]; [8029C>T]	p.[Lys2216Argfs*20];[Arg2677*]
Case317	The Application of Exome Capture Sequencing in Genetic Diagnosis of Primary Ciliary Dyskinesia	China	NA	29y	Female	No	Yes	Yes	Yes	No	Yes	NA	NA	NA	NA	NA	NA	NA	NA	Yes	Homozygous	Missense	[47]	c.[8030G>A]	p.[Arg2677Gln]
Case318	36552777	China	NA	12y	Male	NA	No	Yes	Yes	NA	NA	NA	NA	NA	NA	FVC%: 104.9%; FEV1%：89.7%; FEV1/FVC%：84.6%; FEV1/VC MAX%：84.5%; PEF%: 105.8%; MEF75%: 77.1%; MEF50%: 55.8%; MEF25%: 42%; MMEF75/25: 53.5%	0	Immotile cilia	ODA	No	Compound heterozygous	Missense, Nonsense	[14] + [77]	c.[1837G>C]; [13486C>T]	p.[?];[Arg4496*]
Case319	DOI: 10.13705/j.issn.1671-6825.2021.12.013	China	10y	12y	Female	No	No	Yes	Yes	No	NA	Renal anaphylactoid purpura	NA	Bilateral lung fields	NA	NA	NA	NA	NA	No	Compound heterozygous	Missense, Nonsense	[63] + [61]	c.[10616G>A]; [10363G>T]	p.[Arg3539His];[Gln3455*]
Case320	DOI: 10.6040/j.issn.1671-7554.0.2022.0205	China	0d	14y	Male	Yes	No	Yes	Yes	No	NA	NA	Hemophilus influenza	Bilateral lung fields	NA	FEV1%: 92%; FEV1/FVC%:102%	NA	NA	No cilium	No	Compound heterozygous	Frameshift deletion, Frameshift deletion	[41] + [55]	c.[6786delG]; [9213delC]	p.[Ser2264Valfs*12];[His3071Glnfs*5]
Case321	DOI：10.3760/cma.j.cn131368-20220413-00291	China	0d	11y	Male	Yes	Yes	Yes	Yes	No	NA	NA	Pseudomonas aeruginosa	Bilateral lung fields	NA	NA	NA	NA	ODA + IDA	No	Compound heterozygous	Splice-site, Nonsense	[Intron 9] + [61]	c.[1320+1G>A]; [10363C>T]	p.[?];[Gln3455*]
Case322	DOI：10.3760/cma.j.cn131368-20220413-00291	China	10y	12y	Male	No	Yes	Yes	Yes	No	NA	NA	Streptococcus pneumoniae, Haemophilus influenzae	NA	NA	NA	NA	NA	ODA + IDA	No	Compound heterozygous	Splice-site, Missense	[64] + [21/18/8]	c.[11029-2A>T]; [3396G>A/2980C>T/1060T>A]	p.[?];[Lys1132=/Arg994Trp/Cys354Ser]
Case323	DOI:10.3760/cma.j.cn101721-20220912-000416	China	8y	8y	Female	No	No	Yes	Yes	NA	NA	NA	NA	Bilateral lung fields	NA	FVC%: 62.8%; FEV1%; 56.6%; FEV1/FVC%：88%	NA	NA	NA	No	Homozygous	Missense	[45]	c.[7615T>C]	p.[Trp2539Arg]
Case324	DOI:10.3760/cma.j.cmcr.2022.e07453	China	38d	19y	Female	Yes	No	Yes	Yes	NA	NA	NA	Pseudomonas aeruginosa	Right middle lobe,left upper and lower lobe	NA	FEV1%: 49.9%; FEV1/FVC%: 63.67%	NA	NA	NA	No	Compound heterozygous	Splice-site, Frameshift deletion	[64] + [45]	c.[11029-1G>A]; [7511de1T]	p.[?];[Leu2504fs]
Case325	DOI:10.3760/cma.j.cn511374-20220110-00020	China	NA	13y	Male	No	Yes	Yes	Yes	Yes	NA	Hyperthyrea	NA	Left middle lobe	NA	NA	NA	NA	NA	No	Compound heterozygous	Missense, Splice-site	[31] + [45]	c.[5174T>C]; [7610-3T>G]	p.[Leu1725Pro];[?]
Case326	37319416	China	NA	30	Male	No	Yes	Yes	Yes	NA	No	NA	NA	NA	Normal	FEV1/FVC%: 65.96%	NA	Immotile cilia	ODA	No	Homozygous	Nonsense	[48]	c.[7979A>G]	p.[Asn2660*]
Case327	37319416	China	NA	48	Male	No	Yes	Yes	Yes	NA	No	NA	NA	NA	Normal	FEV1/FVC%: 69.96%; FEV1 pred%: 42.9%	NA	NA	NA	No	Homozygous	Missense	[37]	c.[6086G>A]	p.[Gly2029Asp]
Case328	26139845	White	NA	4	Male	NA	Yes	NA	NA	NA	NA	NA	NA	NA	Normal	NA	NA	NA	ODA	No	Compound heterozygous	Nonsense, Large deletion	[77] + [Intron 42]	c.[13486C>T]; [Ex41-424.4kBdel]	p.[R4496*];[?]
Case329	26139845	Portugal	NA	6	Female	NA	Yes	NA	NA	NA	NA	NA	NA	NA	Normal	NA	NA	NA	ODA	No	Compound heterozygous	Nonsense, Large deletion	[27] + [Intron 2]	c.[4237C>T]; [Ex21.6kBdel]	p.[Q1413*];[?]
Case330	26139845	Portugal (family member of case329)	NA	14	Male	NA	No	NA	NA	NA	NA	NA	NA	NA	Normal	NA	NA	NA	ODA	No	Compound heterozygous	Nonsense, Large deletion	[27] + [Intron 2]	c.[4237C>T]; [Ex21.6kBdel]	p.[Q1413*];[?]
Case331	37575649	NA	0	31	Female	Yes	Yes	No	NA	NA	NA	Neonatal Cholestasis	NA	NA	NA	NA	NA	Dyskinetic cilia	ODA	No	Compound heterozygous	Missense, Missense	[51] + [9] + [46]	c.[8498G>A]; [1206T>A]; [7800T>G]	p.[Arg2833His];[Asn402Lys];[Ile2600Met]
Case332	34768622	NA	NA	NA	Female	NA	NA	Yes	Yes	NA	NA	NA	NA	NA	NA	NA	NA	NA	NA	No	Homozygous	Missense	[30]	c.[4807C>A]	p.[Pro1603Tyr]
Case333	34768622	NA	NA	NA	Female	NA	NA	NA	NA	NA	NA	NA	NA	NA	NA	NA	NA	NA	ODA + MTD	No	Homozygous	Nonsense	[33]	c.[5503C>T]	p.[Gln1835*]
Case334	37077557	NA	NA	NA	NA	NA	NA	NA	NA	NA	NA	NA	NA	NA	NA	NA	NA	NA	ODA	No	Homozygous	Nonsense	[59]	c.[10050G>A]	p.[Trp3350*]
Case335	33711958	China	46	46	Female	No	No	No	No	No	No	pulmonary cryptococcosis	Cryptococcus neoformans	Right upper and middle lobes and left upper lobe	NA	NA	NA	NA	ODA	No	Homozygous	Missense, Neutral	[66] + [21]	c.[11350G>A]; [3234T>C]	p.[Val3784Met];[Asp1078Asp]
Case336	Primary ciliary dyskinesia: Kartagener syndrome in a family with a novel DNAH5 gene mutation and variable phenotypes	Kuwait	0	3	Female	No	Yes	No	No	No	No	No	No	NA	NA	NA	NA	NA	NA	NA	Homozygous	Frameshift insertion	[58]	c.[9864dupA]	p.[Pro3289Thrfs*52]
Case337	Primary ciliary dyskinesia: Kartagener syndrome in a family with a novel DNAH5 gene mutation and variable phenotypes	Kuwait (family member of case336)	0	56	Female	No	Yes	No	Yes	No	No	No	No	NA	NA	NA	NA	NA	NA	NA	Homozygous	Frameshift insertion	[58]	c.[9864dupA]	p.[Pro3289Thrfs*52]
Case338	Primary ciliary dyskinesia: Kartagener syndrome in a family with a novel DNAH5 gene mutation and variable phenotypes	Kuwait (family member of case336)	NA	19	Male	No	No	No	Yes	Yes	No	No	No	NA	NA	NA	NA	NA	NA	NA	Homozygous	Frameshift insertion	[58]	c.[9864dupA]	p.[Pro3289Thrfs*52]
Case339	30293640	NA	0	NA	Female	Yes	Yes	No	Yes	Yes	NA	Bardet-Biedl Syndrome	NA	NA	NA	NA	NA	NA	NA	NA	Homozygous	Missense, Missense	[31] + [53]	c.[4961G>A]; [8999G>A]	p.[Arg1654Gln];[Arg3000Gln]
Case340	34401452	Saudi Arabia	0	0.2	NA	NA	Yes	No	NA	NA	NA	NA	NA	NA	NA	FEV1%: 71.6%	NA	NA	NA	NA	Homozygous	Frameshift deletion	[15]	c.[2278_2279del]	p.[Gln760Gulfs*11]
Case341	22499950	White	NA	35	NA	NA	NA	NA	NA	NA	NA	NA	NA	NA	NA	NA	NA	Dyskinetic cilia	ODA	NA	Homozygous	Missense, Missense	[25] + [62]	c.[4116G>C]; [10616G>A]	p.[Gln1372His];[Arg3539His]
Case342	35777446	NA	NA	NA	NA	NA	NA	NA	NA	NA	NA	NA	NA	NA	NA	NA	NA	NA	ODA	NA	Homozygous	Frameshift insertion, Missense	[6] + [47]	c.[958_959dupAA]; [8041G>A]	p.[Lys322Argfs*4];[Glu2681Lys]
Case343	35777446	NA	NA	NA	NA	NA	NA	NA	NA	NA	NA	NA	NA	NA	NA	NA	NA	NA	ODA	NA	Homozygous	Frameshift insertion, Splice-site	[10] + [63]	c.[1562dupA]; [10873-1G>A]	p.[Glu522Glyfs*13];[?]
Case344	35777446	NA	NA	NA	NA	NA	NA	NA	NA	NA	NA	NA	NA	NA	NA	NA	NA	NA	ODA	NA	Homozygous	Frameshift insertion, Splice-site	[1] + [17]	c.[90_105dupGGCTCTTTTGGATGCG]; [2744-1G>T]	p.[Arg36Glyfs*8];[?]
Case345	35777446	NA	NA	NA	NA	NA	NA	NA	NA	NA	NA	NA	NA	NA	NA	NA	NA	NA	ODA	NA	Homozygous	Frameshift insertion	[46]	c.[7914_7915insA]	p.[Arg2639Thrfs*19]
Case346	35777446	NA	NA	NA	NA	NA	NA	NA	NA	NA	NA	NA	NA	NA	NA	NA	NA	NA	ODA	NA	Compound heterozygous	Nonsense, Frameshift insertion	[4] + [6]	c.[670C>T]; [958_959dupAA]	p.[Arg224*];[Lys322Argfs*4]
Case347	35777446	NA	NA	NA	NA	NA	NA	NA	NA	NA	NA	NA	NA	NA	NA	NA	NA	NA	ODA	NA	Homozygous	Nonsense	[21]	c.[3484C>T]	p.[Gln1162*]
Case348	35777446	NA	NA	NA	NA	NA	NA	NA	NA	NA	NA	NA	NA	NA	NA	NA	NA	NA	ODA	NA	Homozygous	Missense	[79]	c.[14781C>T]	p.[Thr954Ile]
Case349	35777446	NA	NA	NA	NA	NA	NA	NA	NA	NA	NA	NA	NA	NA	NA	NA	NA	NA	ODA	NA	Homozygous	Frameshift deletion, Nonsense	[43] + [51]	c.[7343delA]; [8848G>T]	p.[Glu2448Glyfs*18];[Gly2950*]
Case350	35777446	NA	NA	NA	NA	NA	NA	NA	NA	NA	NA	NA	NA	NA	NA	NA	NA	NA	ODA	NA	Homozygous	Frameshift deletion, Splice-site	[43] + [46]	c.[7343delA]; [7888-4A>G]	p.[Glu2448Glyfs*18];[?]
Case351	35777446	NA	NA	NA	NA	NA	NA	NA	NA	NA	NA	NA	NA	NA	NA	NA	NA	NA	ODA	NA	Homozygous	Splice-site	[Intron 48]	c.[8221-1G>T]	p.[?]
Case352	35777446	NA	NA	NA	NA	NA	NA	NA	NA	NA	NA	NA	NA	NA	NA	NA	NA	NA	ODA	NA	Homozygous	Nonsense, Nonsense	[30] + [49]	c.[5118C>G]; [8383C>T]	p.[Tyr1706*];[Arg2795*]
Case353	35777446	NA	NA	NA	NA	NA	NA	NA	NA	NA	NA	NA	NA	NA	NA	NA	NA	NA	ODA	NA	Compound heterozygous	Frameshift insertion, Frameshift deletion	[65] + [5]	c.[11425dupA]; [791_794delCAGA]	p.[Ile3809Asnfs*2];[Thr264Asnfs*11]
Case354	35777446	NA	NA	NA	NA	NA	NA	NA	NA	NA	NA	NA	NA	NA	NA	NA	NA	NA	ODA	NA	Compound heterozygous	Frameshift insertion, Splice-site	[1] + [17]	c.[90_105dupGGCTCTTTTGGATGCG]; [2744-1G>T]	p.[Arg36Glyfs*8];[?]
Case355	35777446	NA	NA	NA	NA	NA	NA	NA	NA	NA	NA	NA	NA	NA	NA	NA	NA	NA	ODA	NA	Homozygous	Nonsense	[47]	c.[8029C>T]	p.[Arg2677*]
Case356	35777446	NA	NA	NA	NA	NA	NA	NA	NA	NA	NA	NA	NA	NA	NA	NA	NA	NA	ODA	NA	Homozygous	Missense, Splice-site	[40] + [Intron 15]	c.[6908G>C]; [2052+1G>C]	p.[Gly2303Ala];[?]
Case357	35777446	NA	NA	NA	NA	NA	NA	NA	NA	NA	NA	NA	NA	NA	NA	NA	NA	NA	ODA	NA	Homozygous	Nonsense, Nonsense	[72] + [76]	c.[12586C>T]; [13486C>T]	p.[Gln4196*];[Arg4496*]
Case358	35777446	NA	NA	NA	NA	NA	NA	NA	NA	NA	NA	NA	NA	NA	NA	NA	NA	NA	ODA	NA	Homozygous	Nonsense, Nonsense	[68] + [63]	c.[11867C>A]; [10864G>T]	p.[Ser3956*];[Glu3622*]
Case359	35777446	NA	NA	NA	NA	NA	NA	NA	NA	NA	NA	NA	NA	NA	NA	NA	NA	NA	ODA	NA	Homozygous	Frameshift insertion, Frameshift deletion	[65] + [5]	c.[11425dupA]; [791_794delCAGA]	p.[Ile3809Asnfs*2];[Thr264Asnfs*11]
Case360	35777446	NA	NA	NA	NA	NA	NA	NA	NA	NA	NA	NA	NA	NA	NA	NA	NA	NA	ODA	NA	Homozygous	Frameshift insertion, Splice-site	[33] + [45]	c.[5563dupA]; [7753-1G>T]	p.[Ile1855Asnfs*6];[?]
Case361	35777446	NA	NA	NA	NA	NA	NA	NA	NA	NA	NA	NA	NA	NA	NA	NA	NA	NA	ODA	NA	Homozygous	Nonsense	[4]	c.[670C>T]	p.[Arg224*]
Case362	35777446	NA	NA	NA	NA	NA	NA	NA	NA	NA	NA	NA	NA	NA	NA	NA	NA	NA	ODA	NA	Homozygous	Missense, Nonsense	[43] + [57]	c.[7463T>C]; [9883G>T]	p.[Leu2488Pro];[Glu3295*]
Case363	35777446	NA	NA	NA	NA	NA	NA	NA	NA	NA	NA	NA	NA	NA	NA	NA	NA	NA	ODA	NA	Homozygous	Nonsense, Missense	[33] + [73]	c.[5527G>A]; [12779A>T]	p.[Glu1843*];[Asp4260Val]
Case364	35777446	NA	NA	NA	NA	NA	NA	NA	NA	NA	NA	NA	NA	NA	NA	NA	NA	NA	ODA	NA	Homozygous	Nonsense, Nonsense	[14] + [66]	c.[2224C>T]; [11653C>T]	p.[Arg742*];[Arg3885*]
Case365	35777446	NA	NA	NA	NA	NA	NA	NA	NA	NA	NA	NA	NA	NA	NA	NA	NA	NA	ODA	NA	Homozygous	Nonsense, Missense	[47] + [55]	c.[8092C>T]; [9565T>G]	p.[Arg2677*];[Tyr3189Asp]
Case366	35777446	NA	NA	NA	NA	NA	NA	NA	NA	NA	NA	NA	NA	NA	NA	NA	NA	NA	ODA	NA	Homozygous	Missense, Missense	[32] + [7]	c.[5401C>T]; [1183C>A]	p.[His180Tyr];[Ser3861Arg]
Case367	35777446	NA	NA	NA	NA	NA	NA	NA	NA	NA	NA	NA	NA	NA	NA	NA	NA	NA	ODA	NA	Compound heterozygous	Nonsense, Silent mutation	[24] + [15]	c.[4018C>T]; [2400G>A]	p.[Gln1340*];[Glu800=]
Case368	35777446	NA	NA	NA	NA	NA	NA	NA	NA	NA	NA	NA	NA	NA	NA	NA	NA	NA	ODA	NA	Compound heterozygous	NA, Large deletion	[14] + [62]	c.[2052G>T]; [exon 62 del]	p.[?];[?]
Case369	35777446	NA	NA	NA	NA	NA	NA	NA	NA	NA	NA	NA	NA	NA	NA	NA	NA	NA	ODA	NA	Compound heterozygous	Nonsense, Nonsense	[49] + [77]	c.[8311C>T]; [13729C>T]	p.[Arg2771*];[Arg4577*]
Case370	35777446	NA	NA	NA	NA	NA	NA	NA	NA	NA	NA	NA	NA	NA	NA	NA	NA	NA	ODA	NA	Compound heterozygous	Nonsense, Frameshift deletion	[78] + [49]	c.[13774C>T]; [8440_8447delGAACCAAA]	p.[Arg4592*];[Glu2814*fs]
Case371	35777446	NA	NA	NA	NA	NA	NA	NA	NA	NA	NA	NA	NA	NA	NA	NA	NA	NA	ODA	NA	Homozygous	Splice-site	[Intron 17]	c.[2577+2T>C]	p.[?]

## Sheet: 323 patients
Patient name	Reference	Origin	Age at disease onset	Age at diagnosis	Gender	Neonatal respiration distress	Situs inversus	Bronchiectasis	Sinusitis	Otitis media or Hearing lost	Infertility	Co-morbidities	Infections	CT	nNO	Lung function	Ciliary beating frequency(CBF)	Ciliary beating pattern(CBP)	Ciliary defects(TEM)	Consanguinity union	Homozygous /Heterozygous /compound heterozygous	Mutation types	Mutations locates	Genomic mutation	Protein change
Case1	26373788	Germany	NA	NA	Female	NA	Yes	Yes	Yes	No	No	NA	NA	NA	NA	NA	NA	Dyskinetic cilia	ODA	NA	Compound heterozygous	Nonsense, Missense	[48] + [63]	c.[8029C>T]; [10813G>A]	p.[Arg2677*]; [Asp3605Asn]
Case2	26373788	Germany	NA	NA	Female	NA	Yes	Yes	Yes	No	No	NA	NA	NA	NA	NA	NA	Dyskinetic cilia	ODA	NA	Compound heterozygous	Missense, Frameshift deletion	[51] + [63]	c.[8642C>G]; [10815delT]	p.[Ala2881Gly]; [Pro3606Hisfs*23]
Case3	26373788	Germany	NA	NA	Female	NA	Yes	Yes	Yes	No	No	NA	NA	NA	NA	NA	NA	NA	NA	NA	Compound heterozygous	Frameshift deletion, Frameshift deletion	[3] + [75]	c.[376delG]; [13194_13197delCAGA]	p.[Val126Tyrfs*23]; [Asp4398Glufs16*]
Case4	26373788	Germany	NA	NA	Female	NA	Yes	Yes	Yes	No	No	NA	NA	NA	NA	NA	NA	Immotile cilia	ODA	NA	Compound heterozygous	Splice-site, Missense	[Intron 23] + [62]	c.[3598+2T>C]; [10616G>A]	p.[?]; [Arg3539His]
Case5	27988889	China	2m	NA	Male	Yes	Yes	No	Yes	No	No	NA	Cytomegalovirus infection	Diffused high-density patchy unclear shadows were found in bilateral lungs	NA	NA	NA	NA	No cilium	No	Compound heterozygous	Missense, Nonsense	[46] + [78]	c.[7778C>T]; [13729G>A]	p.[Gly2593Glu]; [Arg4577*]
Case6	27988889	China(sister of case5)	4y6m	9y6m	Female	Yes	No	No	Yes	No	No	NA	NA	Inflammation of the lower lobe of right lung, consolidation and atelectasis of the middle lobe of right lung (right middle lobe syndrome)	NA	NA	NA	NA	No cilium	No	Compound heterozygous	Missense, Nonsense	[46] + [78]	c.[7778C>T]; [13729G>A]	p.[Gly2593Glu]; [Arg4577*]
Case7	31443223	Portugal	0d	2m	Male	Yes	Yes	No	Yes	No	No	Cough and wheezing,	NA	NA	NA	NA	NA	NA	ODA+IDA+nexin bridges	No	Compound heterozygous	Frameshift deletion, Nonsense	[27] + [36]	c.[4530del]; [6000C>A]	p.[Asn1511Metfs*6]; [Tyr2000*]
Case8	33577779	China	1d	6y2m	Female	Yes	No	Yes	Yes	No	NA	NA	Negative	NA	Normal	NA	NA	NA	NA	NA	Compound heterozygous	Nonsense, Frameshift insertion	[7] + [47]	c.[997C>T]; [7918_7919insA]	p.[Arg333*]; [Met2640Asnfs*18]
Case9	33577779	China	1m	12y	Male	Yes	Yes	No	Yes	No	NA	Asthma	Negative	NA	NA	NA	NA	NA	ODA	NA	Compound heterozygous	Frameshift deletion, Nonsense	[35] + [74]	c.[5928delA]; [12813G>A]	p.[Ala1977Profs*77]; [Trp4271*]
Case10	33577779; 11788826	China	1m	8y11m	Male	Yes	No	Yes	Yes	No	NA	NA	Pseudomonas aeruginosa	NA	Normal	NA	NA	NA	Normal	NA	Compound heterozygous	Frameshift deletion, Frameshift insertion,	[25] + [33]	c.[4147_4148delAinsTCC]; [5563_5564insA]	p.[Ile1383Serfs*22]; [Ile1855Asnfs*6]
Case11	16627867; 3357779	China	42d	9y9m	Male	Yes	No	Yes	Yes	No	NA	NA	NA	NA	Normal	NA	NA	NA	ODA	NA	Compound heterozygous	Frameshift deletion, Nonsense	[39] + [48]	c.[6647delA]; [8029C>T]	p.[Lys2216Argfs*20]; [Arg2677*]
Case12	33577779	China	3y7m	3y9m	Male	Yes	Yes	No	Yes	No	NA	NA	NA	NA	Normal	NA	NA	NA	ODA	NA	Compound heterozygous	Missense, Duplication	[25] + [37]	c.[4114C>G]; [gain 1 exon 37]	p.[Gln1372Glu]; [?]
Case13	30067075; 33577779	China	3m	3y8m	Male	Yes	No	Yes	Yes	Yes	NA	NA	Streptococcus pneumoniae, Haemophilus influenzae.	NA	Normal	FEV1%: 110.5；FVC%: 117.9；FEV1/FVC: 92.5	NA	NA	ODA	NA	Compound heterozygous	Missense, Nonsense	[49] + [50]	c.[8311C>T]; [8383C>T]	p.[Arg2771Cys]; [Arg2795*]
Case15	33577779	China	6m	8y9m	Female	Yes	No	No	No	No	NA	NA	Escherichia coli	NA	Normal	FEV1%: 115.4；FVC%: 113.3；FEV1/FVC: 99.4	NA	NA	ODA	NA	Compound heterozygous	Missense, In-frame deletion	[50] + [64]	c.[8366A>G]; [11023_11028+17delTTTAAGGTAGGTTAAACCTATGGinsC]	p.[His2789Arg]; [Phe3675_Lys3676del]
Case16	33577779	China	0.03m	11y2m	Female	Yes	No	Yes	Yes	No	NA	NA	Negative	NA	Normal	FEV1%: 98.3；FVC%: 87.6；FEV1/FVC: 90.2	NA	NA	NA	NA	Compound heterozygous	Splice-site, Nonsense	[36] + [56]	c.[6061+1G>A]; [9502C>T]	p.[?]; [Arg3168*]
Case17	32502479; 19357118	China	NA	14y2m	Female	No	Yes	Yes	Yes	Yes	NA	Anosmia	NA	Diffuse nodules； Lobar atelectasis； Bronchiectasis	Normal	FEV1%: 87.6；FVC%: 75；PEF25-75%: 41	0HZ	Immotile cilia	ODA+IDA	NA	Compound heterozygous	Missense, Frameshift deletion	[31] + [45]	c.[5146C>T]; [7579_7590del]	p.[Arg1716Trp]; [2527_2530delThrAlaPheAsp]
Case18	32502479; 29363216	China	NA	6y	Male	Yes	Yes	No	Yes	Yes	NA	Thoracic deformity	NA	Lobar atelectasis	Normal	FEV1%: 84.7；FVC%: 80.1；PEF25-75%: 41.6	0HZ	Immotile cilia	ODA	NA	Compound heterozygous	Nonsense, Nonsense	[14] + [36]	c.[1852C>T]; [6139C>T]	p.[Arg618*]; [Gln2047*]
Case20	32502479; 11788826; 26228299	China	NA	10y5m	Female	Yes	No	No	Yes	Yes	NA	Congenital deafness	NA	Diffuse nodules	Normal	FEV1%: 96；FVC%: 65；PEF25-75%: 41.2	0HZ	Immotile cilia	Normal	NA	Compound heterozygous	Frameshift insertion, Splice-site	[33] + [78]	c.[5563_5564insA]; [13724-1G>C]	p.[Ile1855Asnfs*6]; [?]
Case21	32502479; 23891469; 27637300	China	NA	17y	Male	Yes	Yes	No	Yes	Yes	NA	No	NA	Patchy exudation； Lobar atelectasis	Normal	FEV1%: 97.2；FVC%: 109.8；PEF25-75%: 89.9	0HZ	Immotile cilia	ODA	NA	Compound heterozygous	Frameshift deletion, Missense	[11] + [50]	c.[1616_1617delAG]; [8498G>A]	p.[Glu539Valfs*6]; [Arg2833His]
Case22	32502479; 11788826	China	NA	11y8m	Male	No	No	No	Yes	Yes	NA	No	NA	Diffuse nodules	Normal	FEV1%: 86；FVC%: 60.7；PEF25-75%: 33.8	0HZ	Immotile cilia	ODA	NA	Compound heterozygous	Frameshift deletion, Frameshift insertion	[25] + [33]	c.[4147_4148delAinsTCC]; [5563_5564insA]	p.[Ile1383Serfs*22]; [Ile1855Asnfs*6]
Case23	32502479	China	NA	10y	Female	No	Yes	Yes	Yes	NA	NA	Thoracic deformity	NA	Diffuse nodules； Lobar atelectasis； Bronchiectasis	Normal	FEV1%: 82.9；FVC%: 61.6；PEF25-75%: 27.1	0HZ	Dyskinetic cilia	Normal	NA	Compound heterozygous	Splice-site, Missense	[2] + [37]	c.[278-1_295delinsACAACAACAA]; [6304C>T]	p.[?]; [Arg2102Cys]
Case24	32502479	China	NA	1y	Male	Yes	Yes	No	Yes	Yes	NA	No	NA	Patchy exudation	Normal	NA	0 HZ	Dyskinetic cilia	ODA+IDA	NA	Compound heterozygous	Frameshift deletion, Missense	[39] + [45]	c.[6647delA]; [7523T>C]	p.[Lys2216Argfs*20]; [Leu2508Pro]
Case25	32502479	China	NA	7y	Female	Yes	Yes	No	Yes	Yes	NA	No	NA	Lobar atelectasis	Normal	FEV1%: 94.3；FVC%: 105.4；PEF25-75%: 63.7	0HZ	Dyskinetic cilia	ODA	NA	Compound heterozygous	Nonsense, Nonsense	[44] + [55]	c.[7469G>A]; [9235C>T]	p.[Trp2490*]; [Arg3079*]
Case26	32502479	China	NA	10y4m	Male	No	No	Yes	Yes	Yes	NA	NA	NA	Diffuse nodules； Lobar atelectasis； Bronchiectasis；	Normal	FEV1%: 81.4；FVC%: 77.5；PEF25-75%: 53.2	0HZ	Dyskinetic cilia	Normal	NA	Compound heterozygous	Nonsense, Nonsense	[47] + [56]	c.[7912A>T]; [9502C>T]	p.[Lys2638*]; [Arg3168*]
Case27	32502479	China	NA	5y	Male	No	Yes	NA	Yes	Yes	NA	NA	NA	NA	Normal	NA	5.1HZ	Dyskinetic cilia	NA	NA	Compound heterozygous	Missense, Splice-site	[46] + [75]	c.[7789A>G]; [13126-2A>G]	p.[Thr2597Ala]; [?]
Case28	32502479	China	NA	17y	Male	No	Yes	NA	Yes	NA	NA	Atrial rhythm	NA	NA	NA	FEV1%: 83.4；FVC%: 106.6；PEF25-75%: 53	NA	NA	ODA	NA	Compound heterozygous	Missense, Splice-site	[49] + [58]	c.[8265C>G]; [9897+1G>A]	p.[Phe2755Leu]; [?]
Case29	32502479; 24150548	China	NA	11m	Male	Yes	Yes	No	NA	NA	NA	No	NA	Patchy exudation； Lobar atelectasis	NA	NA	NA	NA	ODA	NA	Compound heterozygous	Missense, Missense	[31] + [48]	c.[5150T>A]; [8030G>A]	p.[Phe1717Tyr]; [Arg2677Gln]
Case30	34210339	China	NA	19y	Male	NA	Yes	Yes	Yes	No	NA	NA	NA	Lingular segment of left upper lobe/Left lower lobe/Right lower lobe	NA	NA	NA	NA	NA	NA	Compound heterozygous	Duplication, Missense	[42] + [43]	c.[duplication of DNAH5 exon42,exon43,andexon44]; [7769G>A]	p.[?]; [Gly2590Asp]
Case31	34210339	China	9y	37y	Female	NA	Yes	Yes	No	No	NA	NA	Pseudomonas aeruginosa	Anterior segment of left upper lobe / Lingular segment of left upper lobe/Right lower lobe	NA	FEV1%: 50.4；FVC%: 79.3；FEV1/FVC: 54.79	NA	NA	NA	NA	Homozygous	Nonsense	[50]	c.[8383C>T]	p.[Arg2795*]
Case32	34210339	China	1y	24y	Male	NA	Yes	Yes	Yes	No	Yes	NA	Pseudomonas aeruginosa	Anterior segment of left upper lobe / Lingular segment of left upper lobe/Right middle lobe /Right lower lobe	NA	NA	NA	NA	NA	NA	Compound heterozygous	Missense, Nonsense	[48] + [50]	c.[8030G>A]; [8383C>T]	p.[Arg2677Gln]; [Arg2795*]
Case33	34210339	China	12y	16y	Male	NA	Yes	Yes	Yes	No	NA	NA	NA	Lingular segment of left upper lobe/Left lower lobe/Right lower lobe	NA	NA	NA	NA	NA	NA	Compound heterozygous	Frameshift insertion, Nonsense	[18] + [33]	c.[2988_2989insT]; [5581C>T]	p.[Asn997_Ser998delins*]; [Gln1861*]
Case34	34210339	China	0y	20y	Female	NA	No	Yes	Yes	Yes	NA	NA	NA	Anterior segment of left upper lobe / Lingular segment of left upper lobe/Left lower lobe/Right upper lobe/Right middle lobe /Right lower lobe	NA	FEV1%: 50；FVC%: 63.3；FEV1/FVC: 67.38	NA	NA	Normal	NA	Compound heterozygous	Nonsense, Frameshift deletion	[50] + [59]	c.[8383C>T]; [10177_10184delATCGAAAC]	p.[Arg2795*]; [Ile3393Cysfs*2]
Case35	34210339	China	8m	24y	Female	NA	No	Yes	Yes	No	NA	NA	Pseudomonas aeruginosa	Anterior segment of left upper lobe / Lingular segment of left upper lobe/Left lower lobe/Right upper lobe/Right middle lobe /Right lower lobe	NA	FEV1%: 54.4；FVC%: 80.5；FEV1/FVC: 59.05	NA	NA	NA	NA	Compound heterozygous	Splice-site, Missense, Missense	[Intron 28] + [33] + [45]	c.[4596+1G>A]; [5518C>T]; [7520G>C]	p.[?]; [Arg1840Trp]; [Trp2507Ser]
Case36	32847546	China	NA	48y	Female	NA	Yes	Yes	Yes	NA	No	Moyamoya syndrome	NA	NA	NA	NA	NA	NA	NA	NA	Homozygous	Nonsense	[55]	c.[9286C > T]	p.[Arg3096*]
Case37	25066065	white	0y	6y	Male	Yes	Yes	Yes	Yes	Yes	No	Cri du chat syndrome	NA	Right middle lobe	NA	NA	NA	NA	ODA	No	Homozygous	Frameshift deletion	[25]	c.[3905delT]	p.[Leu1302Argfs*19]
Case43	27637300	Italy	NA	20y	Female	No	Yes	Yes	No	No	NA	No	NA	NA	Normal	NA	NA	Immotile cilia	ODA+IDA	NA	Compound heterozygous	In-frame deletion, Missense	[Intron 34] + [51]	c.[5710-2A>G]; [8498G>A]	p.[Cys1904-Lys1909del]; [Arg2833His]
Case44	27637300	Italy	NA	50y	Male	No	Yes	No	Yes	No	NA	Asthma	NA	NA	NA	NA	NA	NA	ODA	NA	Compound heterozygous	Nonsense, Missense	[24] + [68]	c.[3712G>T]; [11583C>A]	p.[Glu1238*]; [Ser3861Arg]
Case45	27637300	Italy	NA	11y	Female	No	Yes	Yes	Yes	Yes	NA	No	NA	NA	Normal	NA	NA	NA	ODA	NA	Compound heterozygous	Nonsense, Frameshift deletion	[23] + [37]	c.[3484C>T]; [6132delT]	p.[Gln1162*]; [Ala2045Glnfs]
Case46	27637300	Italy (family member of case45)	NA	18y	Male	No	No	No	Yes	Yes	NA	No	NA	NA	Normal	NA	NA	NA	ODA	NA	Compound heterozygous	Nonsense, Frameshift deletion	[23] + [37]	c.[3484C>T]; [6132delT]	p.[Gln1162*]; [Ala2045Glnfs]
Case47	27637300	Italy	NA	27y	Male	No	No	Yes	Yes	No	NA	No	NA	NA	NA	NA	NA	NA	ODA	NA	Compound heterozygous	Splice-site, Nonsense	[Intron 23] + [23]	c.[3598+1G>A]; [3484C>T]	p.[?]; [Gln1162*]
Case48	27637300	Italy (family member of case47)	NA	22y	Male	No	No	Yes	Yes	No	NA	No	NA	NA	NA	NA	NA	NA	ODA	NA	Compound heterozygous	Splice-site, Nonsense	[Intron 23] + [23]	c.[3598+1G>A]; [3484C>T]	p.[?]; [Gln1162*]
Case49	27637300	Italy	NA	18y	Male	No	No	Yes	Yes	Yes	NA	No	NA	NA	Normal	NA	NA	Immotile cilia	ODA	NA	Compound heterozygous	Nonsense, Missense	[31] + [78]	c.[5034C>A]; [13595G>T];	p.[Cys1678*]; [Gly4532Val]
Case50	27637300	Italy (family member of case49)	NA	18y	Male	No	No	Yes	Yes	No	NA	No	NA	NA	Normal	NA	NA	Immotile cilia	ODA	NA	Compound heterozygous	Nonsense, Missense	[31] + [78]	c.[5034C>A]; [13595G>T];	p.[Cys1678*]; [Gly4532Val]
Case51	29363216	Holland	NA	NA	NA	NA	NA	NA	NA	NA	NA	NA	NA	NA	NA	NA	NA	NA	ODA+IDA	NA	Compound heterozygous	Nonsense, Frameshift deletion	[60] + [63]	c.[10384C>T]; [10815delT]	p.[Gln3462*]; [Pro3606Hisfs*23]
Case52	29363216	Holland	NA	NA	NA	NA	NA	NA	NA	NA	NA	NA	NA	NA	NA	NA	NA	Immotile cilia	ODA+IDA	NA	Compound heterozygous	Frameshift deletion, Nonsense	[3] + [28]	c.[376delG]; [4664G>A]	p.[Val126Tyrfs*23]; [Trp1555*]
Case53	29363216	Holland	NA	NA	NA	NA	NA	NA	NA	NA	NA	NA	NA	NA	NA	NA	NA	Immotile cilia	ODA+IDA	NA	Compound heterozygous	Nonsense, Splice-site	[60] + [76]	c.[10384C>T]; [13338+5G>A]	p.[Gln3462*]; [?]
Case54	29363216	Holland	NA	NA	NA	NA	NA	NA	NA	NA	NA	NA	NA	NA	NA	NA	NA	Immotile cilia	ODA+IDA	NA	Compound heterozygous	Frameshift deletion, Nonsense	[25] + [78]	c.[3989_3990delTC]; [13729C>T]	p.[Glu1330Afs*3]; [Arg4577*]
Case55	29363216	Holland	NA	NA	NA	NA	NA	NA	NA	NA	NA	NA	NA	NA	NA	NA	NA	Immotile cilia	ODA	NA	Compound heterozygous	Nonsense, Frameshift deletion	[33] + [63]	c.[5495T>A]; [10815delT]	p.[Leu1832*]; [Pro3606Hisfs*23]
Case56	29363216	Holland	NA	NA	NA	NA	NA	NA	NA	NA	NA	NA	NA	NA	NA	NA	NA	Immotile cilia	ODA+IDA	NA	Compound heterozygous	Frameshift deletion, Nonsense	[50] + [60]	c.[8368delT]; [10384C>T]	p.[Tyr2790Metfs*16]; [Gln3462*]
Case57	29363216	Holland	NA	NA	NA	NA	NA	NA	NA	NA	NA	NA	NA	NA	NA	NA	NA	Immotile cilia	ODA	NA	Compound heterozygous	Splice-site, Frameshift deletion	[Intron 16] + [63]	c.[2578-1G>A]; [10815delT]	p.[?]; [Pro3606Hisfs*23]
Case58	29363216	Holland	NA	NA	NA	NA	NA	NA	NA	NA	NA	NA	NA	NA	NA	NA	NA	NA	ODA+IDA	NA	Compound heterozygous	Nonsense, Nonsense	[26] + [60]	c.[4360C>T]; [10384C>T]	p.[Arg1454*]; [Gln3462*]
Case59	29363216	Holland	NA	NA	NA	NA	NA	NA	NA	NA	NA	NA	NA	NA	NA	NA	NA	Immotile cilia	ODA+IDA	NA	Compound heterozygous	Frameshift deletion, Missense	[Intron 8] + [31]	c.[1089+1G>A]; [5177T>C]	p.[Thr326-Pro363del or Thr326Valfs*25]; [Leu1726Pro]
Case60	29363216	Holland (sib of case59)	NA	NA	NA	NA	NA	NA	NA	NA	NA	NA	NA	NA	NA	NA	NA	Immotile cilia	ODA+IDA	NA	Compound heterozygous	Frameshift deletion, Missense	[Intron 8] + [31]	c.[1089+1G>A]; [5177T>C]	p.[Thr326-Pro363del or Thr326Valfs*25]; [Leu1726Pro]
Case61	29363216	Holland	NA	NA	NA	NA	NA	NA	NA	NA	NA	NA	NA	NA	NA	NA	NA	Immotile cilia	ODA	NA	Compound heterozygous	Nonsense, Nonsense	[14] + [34]	c.[1852C>T]; [5647C>T]	p.[Arg618*]; [Arg1883*]
Case62	29363216	Holland	NA	NA	NA	NA	NA	NA	NA	NA	NA	NA	NA	NA	NA	NA	NA	Immotile cilia	NA	NA	Compound heterozygous	Frameshift deletion, Splice-site	[Intron 8] + [Intron 12]	c.[1089+1G>A]; [1730+2T>C]	p.[Thr326-Pro363del or Thr326Valfs*25]; [?]
Case63	29363216	Holland (sib of case62)	NA	NA	NA	NA	NA	NA	NA	NA	NA	NA	NA	NA	NA	NA	NA	Immotile cilia	ODA	NA	Compound heterozygous	Frameshift deletion, Splice-site	[Intron 8] + [Intron 12]	c.[1089+1G>A]; [1730+2T>C]	p.[Thr326-Pro363del or Thr326Valfs*25]; [?]
Case64	16627867	Germany	NA	2y	NA	Yes	Yes	No	Yes	Yes	NA	NA	NA	NA	NA	NA	NA	NA	NA	NA	Homozygous	Nonsense	[36]	c.[6037C>T]	p.[Arg2013*]
Case65	16627867	USA	NA	36y	NA	Yes	No	Yes	Yes	Yes	NA	NA	NA	NA	NA	NA	NA	NA	ODA	NA	Homozygous	Frameshift deletion	[63]	c.[10815delT]	p.[Pro3606Hisfs*23]
Case66	16627867	USA	NA	17y	NA	Yes	Yes	Yes	Yes	Yes	NA	NA	NA	NA	NA	NA	NA	NA	ODA	NA	Homozygous	Frameshift deletion	[63]	c.[10815delT]	p.[Pro3606Hisfs*23]
Case67	16627867	USA	NA	37y	NA	Yes	Yes	Yes	Yes	Yes	NA	NA	NA	NA	NA	NA	NA	NA	ODA	NA	Homozygous	Frameshiftinsertion	[77]	c.[13458_13459insT]	p.[Asn4487fs*1]
Case68	16627867	USA	NA	9y	NA	Yes	Yes	Yes	Yes	Yes	NA	NA	NA	NA	NA	NA	NA	NA	ODA	NA	Compound heterozygous	Nonsense, Frameshift deletion	[3] + [63]	c.[232C>T]; [10815delT]	p.[Arg78*]; [Pro3606Hisfs*23]
Case69	16627867	USA	NA	22m	NA	Yes	Yes	No	Yes	Yes	NA	NA	NA	NA	NA	NA	NA	NA	ODA	NA	Compound heterozygous	Frameshift deletion, Nonsense	[7] + [12]	c.[832delG]; [1627C>T]	p.[Ala278Argfs*27]; [Gln543*]
Case70	16627867	Switzerland	NA	7y	NA	Yes	Yes	NA	NA	NA	NA	NA	NA	NA	NA	NA	NA	NA	ODA	NA	Compound heterozygous	Splice-site, Frameshift insertion	[Intron 17] + [48]	c.[2681+2T>C]; [7914_7915insA]	p.[?]; [Arg2639Thrfs*19]
Case71	16627867	USA	NA	30y	NA	Yes	Yes	Yes	Yes	Yes	NA	NA	NA	NA	NA	NA	NA	NA	ODA	NA	Compound heterozygous	Frameshift deletion, Frameshiftinsertion	[25] + [77]	c.[3905delT]; [13458_13459insT]	p.[Leu1302Argfs*19]; [Asn4487fs*1]
Case72	16627867	Germany	NA	2y	NA	Yes	Yes	No	NA	NA	NA	NA	NA	NA	NA	NA	NA	Dyskinetic cilia	ODA	NA	Compound heterozygous	Splice-site, Frameshift insertion	[Intron 27] + [34]	c.[4366+1G>A]; [5563_5564insA]	p.[?]; [Ile1855Asnfs*6]
Case73	16627867	Germany	NA	17y	NA	NA	Yes	Yes	NA	NA	NA	NA	NA	NA	NA	NA	NA	Dyskinetic cilia	ODA	NA	Compound heterozygous	Missense, Frameshift insertion	[32] + [77]	c.[5147G>T]; [13458_13459insT]	p.[Arg1716Leu]; [Asn4487fs*1]
Case74	16627867	USA	NA	64y	NA	Yes	Yes	Yes	Yes	Yes	NA	NA	NA	NA	NA	NA	NA	NA	ODA	NA	Compound heterozygous	Nonsense, Frameshift insertion	[33] + [34]	c.[5281C>T]; [5563_5564insA]	p.[Arg1761*]; [Ile1855Asnfs*6]
Case75	16627867	USA	NA	11y	NA	No	Yes	No	Yes	Yes	NA	NA	NA	NA	NA	NA	NA	NA	ODA	NA	Compound heterozygous	Nonsense, Missense	[33] + [60]	c.[5482C>T]; [10226G>C]	p.[Gln1828*]; [Trp3409Ser]
Case76	16627867	Germany	NA	1y	NA	Yes	Yes	NA	No	No	NA	NA	NA	NA	NA	NA	NA	NA	NA	NA	Compound heterozygous	Frameshift insertion, Frameshift deletion	[34] + [63]	c.[5599_5600insC]; [10815delT]	p.[Leu1867Profs*35]; [Pro3606Hisfs*23]
Case77	16627867	USA	NA	56y	NA	Yes	Yes	Yes	Yes	Yes	NA	NA	NA	NA	NA	NA	NA	NA	ODA	NA	Compound heterozygous	Frameshift insertions, Splice-site	[34] + [Intron 76]	c.[5563_5564insA]; [13375+5G>A]	p.[Ile1855Asnfs*6]; [?]
Case78	16627867	Switzerland	NA	13y	NA	Yes	No	Yes	Yes	Yes	NA	NA	NA	NA	NA	NA	NA	Immotile cilia	ODA	NA	Compound heterozygous	Missense, Frameshift deletion	[41] + [76]	c.[6791G>A]; [13194_13197delCAGA]	p.[Ser2264Asn]; [Asp4398Glufs*16]
Case79	16627867	Switzerland (family member of case78)	NA	11y	NA	Yes	Yes	Yes	Yes	Yes	NA	NA	NA	NA	NA	NA	NA	Immotile cilia	ODA	NA	Compound heterozygous	Missense, Frameshift deletion	[41] + [76]	c.[6791G>A]; [13194_13197delCAGA]	p.[Ser2264Asn]; [Asp4398Glufs*16]
Case80	16627867	USA	NA	8y	NA	Yes	Yes	Yes	Yes	Yes	NA	NA	NA	NA	NA	NA	NA	NA	ODA	NA	Compound heterozygous	Missense, Missense	[43] + [45]	c.[7039G>A]; [7502G>C]	p.[Glu2347Lys]; [Arg2501Pro]
Case81	16627867	Germany	NA	8y	NA	NA	Yes	NA	Yes	Yes	NA	NA	NA	NA	NA	NA	NA	NA	NA	NA	Compound heterozygous	Nonsense, Nonsense	[48] + [49]	c.[8029C>T]; [8167C>T]	p.[Arg2677*]; [Gln2723*]
Case82	16627867	USA	NA	57y	NA	No	Yes	Yes	Yes	Yes	NA	NA	NA	NA	NA	NA	NA	NA	ODA	NA	Compound heterozygous	Nonsense, Nonsense	[50] + [77]	c.[8404C>T]; [13426C>T]	p.[Gln2802*]; [Arg4476*]
Case83	16627867	USA (family member of case82)	NA	49y	NA	No	No	Yes	Yes	Yes	NA	NA	NA	NA	NA	NA	NA	NA	ODA	NA	Compound heterozygous	Nonsense, Nonsense	[50] + [77]	c.[8404C>T]; [13426C>T]	p.[Gln2802*]; [Arg4476*]
Case84	16627867	USA	NA	17y	NA	Yes	No	Yes	Yes	Yes	NA	NA	NA	NA	NA	NA	NA	NA	ODA	NA	Compound heterozygous	Missense, Frameshift deletion	[51] + [63]	c.[8528T>C]; [10815delT]	p.[Phe2843Ser]; [Pro3606Hisfs*23]
Case85	16627867	USA	NA	30y	NA	Yes	Yes	No	Yes	Yes	NA	NA	NA	NA	NA	NA	NA	NA	ODA	NA	Compound heterozygous	Frameshift deletion, Nonsense	[63] + [77]	c.[10815delT]; [13486C>T]	p.[Pro3606Hisfs*23]; [Arg4496*]
Case86	16627867	USA (family member of case85)	NA	28y	NA	No	No	Yes	Yes	Yes	NA	NA	NA	NA	NA	NA	NA	NA	ODA	NA	Compound heterozygous	Frameshift deletion, Nonsense	[63] + [77]	c.[10815delT]; [13486C>T]	p.[Pro3606Hisfs*23]; [Arg4496*]
Case87	16627867	USA (family member of case85)	NA	25y	NA	Yes	No	No	Yes	Yes	NA	NA	NA	NA	NA	NA	NA	NA	ODA	NA	Compound heterozygous	Frameshift deletion, Nonsense	[63] + [77]	c.[10815delT]; [13486C>T]	p.[Pro3606Hisfs*23]; [Arg4496*]
Case88	16627867	USA	NA	33y	NA	Yes	Yes	Yes	Yes	Yes	NA	NA	NA	NA	NA	NA	NA	NA	ODA	NA	Compound heterozygous	Frameshift deletion, Frameshift insertion	[63] + [77]	c.[10815delT]; [13458_13459insT]	p.[Pro3606Hisfs*23]; [Asn4487fs*1]
Case89	16627867	Germany	NA	2y	NA	Yes	No	NA	NA	NA	NA	NA	NA	NA	NA	NA	NA	Dyskinetic cilia	ODA	NA	Compound heterozygous	Splice-site, Splice-site	[Intron 74] + [Intron 76]	c.[12952-2A>T]; [13380+5G>A]	p.[?]; [?]
Case103	34130787	China	0d	0y	Male	Yes	Yes	No	Yes	No	NA	Atrial septal defect	NO	NO	NA	NA	NA	NA	NA	No	Compound heterozygous	Nonsense, Large deletion	[48] + [48-50]	c.[7915C>T]; [exon48_50del]	p.[Arg2639*]; [?]
Case104	26228299; 22416021	Czech	0d	8y	Male	No	Yes	NA	Yes	No	NA	NA	NA	NA	NA	NA	NA	Immotile cilia	NA	NA	Compound heterozygous	Missense, Nonsense	[31] + [54]	c.[5130A>C]; [8998C>T]	p.[Lys1710Asn]; [Arg3000*]
Case105	26228299; 22416021	Czech (family member of case104)	NA	9y	Female	No	No	NA	Yes	Yes	NA	NA	NA	NA	NA	NA	NA	Normal	ODA	NA	Compound heterozygous	Missense, Nonsense	[31] + [54]	c.[5130A>C]; [8998C>T]	p.[Lys1710Asn]; [Arg3000*]
Case106	26228299	Czech	0d	1y	Female	Yes	No	NA	No	Yes	NA	NA	NA	NA	NA	NA	NA	Immotile cilia	ODA+IDA	NA	Compound heterozygous	Missense, Missense	[31] + [73]	c.[5130A>C]; [12705G>T]	p.[Lys1710Asn]; [Lys4235Asn]
Case107	26228299	Czech (family member of case106)	NA	7y	Male	No	No	NA	Yes	Yes	NA	NA	NA	NA	NA	NA	NA	Immotile cilia	ODA+IDA	NA	Compound heterozygous	Missense, Missense	[31] + [73]	c.[5130A>C]; [12705G>T]	p.[Lys1710Asn]; [Lys4235Asn]
Case108	26228299; 16627867; 22416021	Czech	NA	10y	Female	No	No	NA	Yes	Yes	NA	NA	NA	NA	NA	NA	NA	NA	ODA	NA	Compound heterozygous	Missense, Frameshift deletion	[53] + [63]	c.[8845C>G]; [10815delT]	p.[Gln2949Glu]; [Pro3606Hisfs*23]
Case109	26228299; 22416021; 23891469	Czech	NA	4y	Male	No	Yes	NA	Yes	Yes	NA	NA	NA	NA	NA	NA	NA	Immotile cilia	ODA	NA	Compound heterozygous	Missense, Nonsense	[50] + [61]	c.[8396G>C]; [10384C>T]	p.[Arg2799Pro]; [Gln3462*]
Case110	26228299; 23891469; 22416021	Czech	0d	14y	Male	Yes	Yes	NA	Yes	Yes	NA	NA	NA	NA	NA	NA	NA	Immotile cilia	ODA+IDA	NA	Compound heterozygous	Nonsense, Frameshift deletion	[44] + [63]	c.[7387C>T]; [10815delT]	p.[Gln2463*]; [Pro3606Hisfs*23]
Case111	26228299	Czech	0d	15y	Female	Yes	Yes	NA	Yes	Yes	NA	NA	NA	NA	NA	NA	NA	Dyskinetic cilia	ODA	NA	Compound heterozygous	Nonsense, Splice-site	[30] + [Intron 31]	c.[4837C>T]; [5114+1G>C]	p.[Gln1613*]; [?]
Case112	26228299; 11788826; 22416021	Czech	NA	12y	Male	No	Yes	NA	Yes	Yes	NA	NA	NA	NA	NA	NA	NA	Immotile cilia	ODA	NA	Compound heterozygous	Frameshift deletion, Missense	[50] + [63]	c.[8440_8447delGAACCAAA]; [10616G>A]	p.[Glu2814fs*1]; [Arg3539His]
Case113	26228299; 11788826; 22416021; 23891469	Czech	0d	5y	Female	Yes	Yes	NA	Yes	Yes	NA	NA	NA	NA	NA	NA	NA	Dyskinetic cilia	ODA	NA	Compound heterozygous	Frameshift insertion, Missense	[34] + [51] + [68]	c.[5563_5564insA]; [8498G>A]; [11583C>A]	p.[Ile1855Asnfs*6]; [Arg2833His]; [Ser3861Arg]
Case114	26228299	Czech	0d	8y	Female	No	Yes	NA	Yes	Yes	NA	NA	NA	NA	NA	NA	NA	Dyskinetic cilia	ODA	NA	Compound heterozygous	Nonsense, Missense	[29] + [32]	c.[4660G>T]; [5177T>C]	p.[Glu1554*]; [Leu1726Pro]
Case115	26228299	Czech	NA	11y	Female	No	No	NA	No	No	NA	NA	NA	NA	NA	NA	NA	Immotile cilia	ODA	NA	Compound heterozygous	Frameshift deletion, Missense	[6] + [78]	c.[717_729delCTACTTGACTCTA]; [13633T>C]	p.[Asp239Glufs*11]; [Trp4545Arg]
Case116	26228299	Czech (family member of case115)	NA	16y	Male	No	No	NA	No	Yes	NA	NA	NA	NA	NA	NA	NA	Immotile cilia	ODA	NA	Compound heterozygous	Frameshift deletion, Missense	[6] + [78]	c.[717_729delCTACTTGACTCTA]; [13633T>C]	p.[Asp239Glufs*11]; [Trp4545Arg]
Case117	26228299; 11788826; 6627867	Czech	NA	15y	Female	No	No	NA	No	No	NA	NA	NA	NA	NA	NA	NA	Immotile cilia	ODA+IDA	NA	Compound heterozygous	Nonsense, Frameshift deletion	[48] + [50]	c.[8029C>T]; [8440_8447delGAACCAAA]	p.[Arg2677*]; [Glu2814fs*1]
Case118	22416021; 16627867	Czech	NA	10y	NA	No	No	NA	Yes	Yes	NA	NA	NA	NA	NA	NA	NA	NA	ODA+IDA	NA	Compound heterozygous	Missense, Frameshift deletion	[53] + [63]	c.[8887C>G]; [10815delT]	p.[Gln2949Glu]; [Pro3606Hisfs*23]
Case119	22416021	Czech	NA	4y	NA	No	Yes	NA	Yes	Yes	NA	NA	NA	NA	NA	NA	NA	Immotile cilia	ODA	NA	Compound heterozygous	Missense, Nonsense	[50] + [61]	c.[8396G>C]; [10426C>T]	p.[Arg2799Pro]; [Gln3462*]
Case120	22416021; 16627867	Czech	NA	14y	NA	Yes	Yes	NA	Yes	Yes	NA	NA	NA	NA	NA	NA	NA	Immotile cilia	ODA+IDA	NA	Compound heterozygous	Nonsense, Frameshift deletion	[44] + [63]	c.[7429C>T]; [10815delT]	p.[Gln2463*]; [Pro3606Hisfs*23]
Case121	11788826; 16627867; 22416021	Czech	NA	12y	NA	No	Yes	NA	Yes	Yes	NA	NA	NA	NA	NA	NA	NA	Immotile cilia	ODA	NA	Compound heterozygous	Frameshift deletion, Missense	[50] + [63]	c.[8440_8447delGAACCAAA]; [10574G>A]	p.[Glu2814fs*1]; [Arg3539His]
Case122	22416021	Czech	NA	1y	NA	Yes	No	NA	No	Yes	NA	NA	NA	NA	NA	NA	NA	Immotile cilia	ODA+IDA	NA	Compound heterozygous	Missense, Missense	[32] + [73]	c.[5172A>C]; [12747G>T]	p.[Lys1710Asn]; [Lys4235Asn]
Case123	22416021	Czech (family member of case122)	NA	7y	NA	NA	No	NA	Yes	Yes	NA	NA	NA	NA	NA	NA	NA	Immotile cilia	ODA+IDA	NA	Compound heterozygous	Missense, Missense	[32] + [73]	c.[5172A>C]; [12747G>T]	p.[Lys1710Asn]; [Lys4235Asn]
Case124	22416021	Czech	NA	15y	NA	NA	Yes	NA	Yes	NA	NA	NA	NA	NA	NA	NA	≤4 HZ	Dyskinetic cilia	ODA	NA	Compound heterozygous	Nonsense, Splice-site	[30] + [Intron 31]	c.[4879C>T]; [5156+1G>C]	p.[Gln1613*]; [?]
Case125	22416021	Czech	NA	8y	NA	NA	Yes	NA	Yes	NA	NA	NA	NA	NA	NA	NA	NA	Immotile cilia	NA	NA	Compound heterozygous	Missense, Nonsense	[32] + [54]	c.[5172A>C]; [9040C>T]	p.[Lys1710Asn]; [Arg3000*]
Case126	22416021	Czech	NA	5y	NA	Yes	Yes	NA	Yes	Yes	NA	NA	NA	NA	NA	NA	≤4 Hz	Dyskinetic cilia	ODA	NA	Homozygous	Missense	[68]	c.[11625C>A]	p.[Ser3861Arg]
Case127	33635012; 28939216; 16627867; 21270641	Korea	NA	28y	Female	NA	No	Yes	Yes	NA	NA	NA	NA	NA	NA	NA	NA	NA	RS+CP+MTD	NA	Compound heterozygous	Frameshift deletion, Frameshift insertion	[32] + [77]	c.[5367delT]; [13458_13459insT]	p.[Asn1790Ilefs*14]; [Asn4487fs*1]
Case129	30300419	Serbia	NA	NA	NA	NA	NA	NA	NA	NA	NA	NA	NA	NA	NA	NA	NA	NA	NA	NA	Compound heterozygous	Splice-site, Missense	[Intron 26] + [45]	c.[4356-2A>G]; [7624T>C]	p.[?]; [Trp2542Arg]
Case131	30300419	Serbia	NA	NA	NA	NA	NA	NA	NA	NA	NA	NA	NA	NA	NA	NA	NA	NA	NA	NA	Compound heterozygous	Missense, Missense	[9] + [48]	c.[1206T>A]; [8102A>G]	p.[Asn402Lys]; [Gln2701Arg]
Case132	31765523; 16627867	Turkey	NA	NA	Female	NA	NA	NA	NA	NA	NA	NA	NA	NA	NA	NA	NA	NA	NA	NA	Homozygous	Nonsense	[77]	c.[13486C>T]	p.[Arg4496*]
Case133	31765523	Turkey	NA	NA	Female	NA	NA	NA	NA	NA	NA	NA	NA	NA	NA	NA	NA	NA	NA	NA	Homozygous	Nonsense	[56]	c.[9502C>T]	p.[Arg3168*]
Case134	31765523	Turkey	NA	NA	Female	NA	NA	NA	NA	NA	NA	NA	NA	NA	NA	NA	NA	NA	NA	NA	Compound heterozygous	Splice-site, Nonsense	[Intron 11] + [34]	c.[1731−1G>C]; [5747G>A]	p.[?]; [Trp1916*]
Case135	31765523; 27637300	Turkey	NA	NA	Male	NA	NA	NA	NA	NA	NA	NA	NA	NA	NA	NA	NA	NA	NA	NA	Compound heterozygous	Splice-site, Missense	[Intron 23] + [68]	c.[3598+1G>A]; [11740G>A]	p.[?]; [Glu3914Lys]
Case136	31765523	Turkey	NA	NA	Male	NA	NA	NA	NA	NA	NA	NA	NA	NA	NA	NA	NA	NA	NA	NA	Homozygous	Missense	[9]	c.[1151C>T]	p.[Ser384Phe]
Case137	31765523	Turkey	NA	NA	Male	NA	NA	NA	NA	NA	NA	NA	NA	NA	NA	NA	NA	NA	NA	NA	Homozygous	Nonsense	[56]	c.[9502C>T]	p.[Arg3168*]
Case138	31765523	Turkey	NA	NA	Female	NA	NA	NA	NA	NA	NA	NA	NA	NA	NA	NA	NA	NA	NA	NA	Homozygous	Nonsense	[34]	c.[5747G>A]	p.[Trp1916*]
Case139	31765523	Turkey	NA	NA	Male	NA	NA	NA	NA	NA	NA	NA	NA	NA	NA	NA	NA	NA	NA	NA	Homozygous	Frameshift deletions	[18]	c.[2749delA]	p.[Arg917Glufs*9]
Case140	31765523	Turkey	NA	NA	Female	NA	NA	NA	NA	NA	NA	NA	NA	NA	NA	NA	NA	NA	NA	NA	Homozygous	Missense	[52]	c.[8897C>T]	p.[Thr2966Met]
Case142	31765523	Turkey	NA	NA	Male	NA	NA	NA	NA	NA	NA	NA	NA	NA	NA	NA	NA	NA	NA	NA	Homozygous	Nonsense	[18]	c.[2710G>T]	p.[Glu904*]
Case143	31765523	Turkey	NA	NA	Female	NA	NA	NA	NA	NA	NA	NA	NA	NA	NA	NA	NA	NA	NA	NA	Homozygous	Missense	[45]	c.[7615T>C]	p.[Trp2539Arg]
Case144	31507630	China	NA	7y	Female	NA	Yes	Yes	Yes	NA	NA	NA	Respiratory infections	NA	NA	NA	NA	NA	NA	NA	Compound heterozygous	Missense, Missense	[51] + [36]	c.[8462T>C]; [6061G>C]	p.[Leu2821Pro]; [Gly2021Arg]
Case145	32253119; 30850195	white	NA	14y	Female	Yes	No	Yes	No	Yes	NA	NA	NA	NA	Normal	NA	NA	Immotile cilia	ODA+IDA	NA	Compound heterozygous	Frameshift deletion, Splice-site	[28] + [Intron n72]	c.[4625_4628delGAGA]; [12706-2A>T]	p.[Arg1542Thrfs*6]; [?]
Case146	32253119; 30850195	white (family member of case145)	NA	17y	Female	No	No	Yes	No	Yes	NA	NA	NA	NA	Normal	NA	NA	Dyskinetic cilia	NA	NA	Compound heterozygous	Frameshift deletion, Splice-site	[28] + [Intron n72]	c.[4625_4628delGAGA]; [12706-2A>T]	p.[Arg1542Thrfs*6]; [?]
Case147	32253119; 31213628	white	NA	10y	Female	No	No	No	No	Yes	NA	NA	NA	NA	Normal	NA	NA	Immotile cilia	NA	NA	Compound heterozygous	Missense, Frameshift deletion	[68] + [75]	c.[11761G>C]; [13060delG]	p.[Gly3921Arg]; [Ala4354Argfs*23]
Case148	32253119	white	NA	5y	Male	Yes	Yes	No	No	Yes	NA	NA	NA	NA	NA	NA	NA	Immotile cilia	NA	NA	Compound heterozygous	Frameshift deletion, Nonsense	[15] + [24]	c.[2283_2284delAG]; [3861T>G]	p.[Arg761Serfs*10]; [Tyr1287*]
Case149	32253119; 19357118	white	NA	17y	Male	No	Yes	Yes	No	No	NA	NA	NA	NA	Normal	NA	NA	Dyskinetic cilia	NA	NA	Compound heterozygous	Missense, Missense	[49] + [62]	c.[8311C>T]; [10615C>T]	p.[Arg2771Cys]; [Arg3539Cys]
Case150	32253119; 25186273	white	NA	8y	Male	Yes	Yes	Yes	No	No	NA	NA	NA	NA	Normal	NA	NA	Dyskinetic cilia	NA	NA	Compound heterozygous	Missense, Large deletion	[63] + [2-3]	c.[10813G>A]; [3,2 kb in ex.2 y ex.3del]	p.[Asp3605Asn]; [?]
Case151	32253119; 16627867	white	NA	20y	Male	No	No	Yes	No	Yes	NA	NA	NA	NA	NA	NA	NA	Immotile cilia	NA	NA	Homozygous	Nonsense	[77]	c.[13486C>T]	p.[Arg4496*]
Case152	32253119	white	NA	35y	Male	Yes	Yes	Yes	Yes	Yes	NA	NA	NA	NA	Normal	NA	NA	Immotile cilia	NA	NA	Compound heterozygous	Nonsense, Nonsense	[17] + [57]	c.[2575A>T]; [9730G>T]	p.[Lys859*]; [Glu3244*]
Case153	32253119	white	NA	8y	Female	Yes	No	Yes	No	Yes	NA	NA	NA	NA	NA	NA	NA	Immotile cilia	NA	NA	Homozygous	Large deletion	[29-30]	c.[3,3 kb in ex.29 y ex.30 del]	p.[?]
Case154	31118369; 33589394	Japan	5y	33y	Female	NA	Yes	Yes	Yes	Yes	Yes	NA	Escherichia coli	Both lower	NA	FVC%: 43.5%；FEV1%: 32.5%；FEV1/FVC%: 63.6%	NA	Immotile cilia	ODA	NA	Compound heterozygous	Frameshift insertion, Frameshift deletion	[34] + [55]	c.[5563_5564insA]; [9365delT]	p.[Ile1855Asnfs*6]; [Leu3122*]
Case155	15750039; 11788826	Lebanon	NA	NA	Male	NA	NA	NA	NA	NA	Yes	NA	NA	NA	NA	NA	NA	Immotile cilia	ODA	NA	Homozygous	Frameshift insertion	[34]	c.[5563_5564insA]	p.[Ile1855Asnfs*6]
Case156	15750039; 11788827	Lebanon (family member of case155)	NA	NA	Male	NA	Yes	NA	NA	NA	Yes	NA	NA	NA	NA	NA	NA	Immotile cilia	ODA	NA	Homozygous	Frameshift insertion	[34]	c.[5563_5564insA]	p.[Ile1855Asnfs*6]
Case157	15750039; 11788828	Lebanon (family member of case155)	NA	NA	Female	NA	NA	NA	NA	NA	NA	NA	NA	NA	NA	NA	NA	Immotile cilia	ODA	NA	Homozygous	Frameshift insertion	[34]	c.[5563_5564insA]	p.[Ile1855Asnfs*6]
Case158	15750039; 11788829	Lebanon (family member of case155)	NA	NA	Female	NA	Yes	NA	NA	NA	NA	NA	NA	NA	NA	NA	NA	NA	NA	NA	Homozygous	Frameshift insertion	[34]	c.[5563_5564insA]	p.[Ile1855Asnfs*6]
Case159	15750039; 11788829	Germany	NA	NA	Female	NA	Yes	NA	NA	NA	NA	NA	NA	NA	NA	NA	NA	Immotile cilia	ODA	NA	Homozygous	Frameshift deletion	[50]	c.[8440_8447delGAACCAAA]	p.[Glu2814fs*1]
Case160	15750039; 11788829	USA	NA	NA	Female	NA	NA	NA	NA	NA	NA	NA	NA	NA	NA	NA	< 1 Hz	Dyskinetic cilia	ODA	NA	Homozygous	Splice-site	[Intron n74]	c.[12748-1G>C]	p.[?]
Case161	15750039; 11788829	USA (family member of case160)	NA	NA	Female	NA	Yes	NA	NA	NA	NA	NA	NA	NA	NA	NA	NA	NA	ODA	NA	Homozygous	Splice-site	[Intron n74]	c.[12748-1G>C]	p.[?]
Case162	19357118	Italy	NA	NA	Male	NA	Yes	Yes	Yes	NA	NA	NA	NA	NA	NA	NA	NA	NA	ODA+IDA	NA	Homozygous	Nonsense	[34]	c.[5647C>T]	p.[Arg1883*]
Case163	19357118	Italy	NA	NA	Female	NA	Yes	Yes	Yes	NA	NA	NA	NA	NA	NA	NA	NA	NA	ODA+IDA	NA	Compound heterozygous	Nonsense, In-frame deletion	[6] + [24,25,Intron n25]	c.[670C>T]; [3876_4053+158del]	p.[Arg224*]; [Glu1279-Lys1351del]
Case164	19357118	USA	NA	NA	Female	Yes	Yes	Yes	Yes	NA	NA	NA	NA	NA	NA	NA	NA	NA	ODA+IDA	NA	Compound heterozygous	Frameshift deletion, Missense	[Intron 8] + [9]	c.[1089+1G>A]; [1108A>T]	p.[Thr326-Pro363del or Thr326Valfs*25]; [Ile370Phe]
Case166	19357118	Switzerland	NA	NA	Male	Yes	Yes	Yes	Yes	NA	NA	NA	NA	NA	NA	NA	NA	Immotile cilia	Normal	NA	Compound heterozygous	Nonsense, Missense	[27] + [61]	c.[4348C>T]; [10365G>C]	p.[Gln1450*]; [Gln3455His]
Case167	19357118	Switzerland	NA	NA	Female	No	Yes	Yes	Yes	NA	NA	NA	NA	NA	NA	NA	NA	Immotile cilia	ODA	NA	Compound heterozygous	Nonsense, Nonsense	[27] + [72]	c.[4348C>T]; [12397G>T]	p.[Gln1450*]; [Glu4133*]
Case168	19357118	Switzerland	NA	NA	Male	Yes	Yes	Yes	Yes	NA	NA	NA	NA	NA	NA	NA	NA	NA	ODA+IDA	NA	Compound heterozygous	Nonsense, Nonsense	[33] + [72]	c.[5281C>T]; [12397G>T]	p.[Arg1761*]; [Glu4133*]
Case169	19357118	Switzerland	NA	NA	Male	Yes	Yes	Yes	Yes	NA	NA	NA	NA	NA	NA	NA	NA	Immotile cilia	ODA+IDA	NA	Compound heterozygous	Nonsense, Nonsense	[33] + [49]	c.[5557A>T]; [8029C>T]	p.[Lys1853*]; [Arg2677*]
Case170	19357118	Italy	NA	NA	Female	NA	No	No	No	NA	NA	NA	NA	NA	NA	NA	NA	NA	ODA	NA	Compound heterozygous	In-frame deletion, Missense	[Intron 34] + [61]	c.[5710-2A>G]; [10365G>C]	p.[Cys1904-Lys1909del]; [Gln3455His]
Case171	19357118	Switzerland	NA	NA	Female	Yes	Yes	Yes	Yes	NA	NA	NA	NA	NA	NA	NA	NA	NA	ODA	NA	Compound heterozygous	Missense, Frameshift deletion	[41] + [76]	c.[6791G>A]; [13194_13197delCAGA]	p.[Ser2264Asn]; [Asp4398Glufs*16]
Case172	19357118	USA	NA	NA	Male	Yes	Yes	Yes	Yes	NA	NA	NA	NA	NA	NA	NA	NA	NA	ODA+IDA	NA	Compound heterozygous	Missense, Missense	[12] + [45]	c.[1619T>C]; [7502G>C]; [10615C＞T]	p.[Phe540Leu]; [Arg2501Pro]; [Arg3539Cys]
Case173	19357118	Switzerland	NA	NA	Male	Yes	No	No	No	NA	NA	NA	NA	NA	NA	NA	NA	Immotile cilia	ODA+IDA	NA	Compound heterozygous	Missense, Nonsense	[51] + [77]	c.[8485G>T]; [13486C>T]	p.[Val2829Phe]; [Arg4496*]
Case174	19357118	Switzerland	NA	NA	Female	Yes	Yes	Yes	Yes	NA	NA	NA	NA	NA	NA	NA	NA	Immotile cilia	NA	NA	Compound heterozygous	Missense, Nonsense	[51] + [77]	c.[8497C>G]; [13486C>T]	p.[Arg2833Gly]; [Arg4496*]
Case178	11788826	Germany	NA	NA	Female	NA	Yes	NA	NA	NA	NA	NA	NA	NA	NA	NA	NA	Immotile cilia	NA	NA	Compound heterozygous	Missense, Frameshift deletion/insertion	[28] + [53]	c.[4361G>A]; [8910_8911delATinsG]	p.[Arg1454Gln]; [2970Serfs*7]
Case179	11788826	Germany (family member of case178)	NA	NA	Female	NA	NA	NA	NA	NA	NA	NA	NA	NA	NA	NA	NA	Immotile cilia	NA	NA	Compound heterozygous	Missense, Frameshift deletion/insertion	[28] + [53]	c.[4361G>A]; [8910_8911delATinsG]	p.[Arg1454Gln]; [2970Serfs*7]
Case180	11788826	Germany	NA	NA	Male	NA	Yes	NA	NA	NA	NA	NA	NA	NA	NA	NA	NA	Immotile cilia	NA	NA	Homozygous	Missense	[62]	c.[10555G>C]	p.[Gly3519Arg]
Case186	11788826	Scotland	NA	NA	Female	NA	NA	NA	NA	NA	NA	NA	NA	NA	NA	NA	NA	NA	ODA	NA	Compound heterozygous	Nonsense, Frameshift insertion	[14] + [32]	c.[1828C>T]; [5130_5131insA]	p.[Gln610*]; [Arg1711Thrfs*36]
Case187	11788826	Scotland (family member of case186)	NA	NA	Male	NA	NA	NA	NA	NA	NA	NA	NA	NA	NA	NA	NA	NA	ODA	NA	Compound heterozygous	Nonsense, Frameshift insertion	[14] + [32]	c.[1828C>T]; [5130_5131insA]	p.[Gln610*]; [Arg1711Thrfs*36]
Case188	21270641	USA	NA	14y	Female	Yes	Yes	Yes	Yes	Yes	NA	NA	NA	NA	Normal	NA	NA	NA	ODA	NA	Compound heterozygous	Missense, In-frame deletion	[37] + [44]	c.[6249G>A]; [7468_7488del]	p.[Met2083Ile]; [2490_2496delTrpSerAlaGlyAlaAlaLeu]
Case189	21270641	USA	NA	16y	Female	Yes	Yes	Yes	Yes	Yes	NA	NA	NA	NA	Normal	NA	NA	NA	ODA	NA	Compound heterozygous	Large deletion, Frameshift insertion	[62] + [77]	c.[exon 62 del]; [13458_13459insT]	p.[?]; [Asn4487fs*1]
Case190	34391405	China	NA	7y	Female	No	Yes	Yes	Yes	Yes	NA	NA	Haemophilus influenzae	NA	Normal	NA	NA	NA	ODA+MTD	NA	Compound heterozygous	Frameshift deletion, Nonsense	[55] + [74]	c.[9365delT]; [12813G>A]	p.[Leu3122*]; [Trp4271*]
Case192	32996775	England	0	NA	NA	Yes	Yes	No	Yes	No	NA	NA	NA	NA	Abnormal	NA	0HZ	NA	NA	NA	Homozygous	Nonsense	[76]	c.[13285C>T]	p.[Arg4429*]
Case195	32966775	England	NA	NA	NA	No	No	No	Yes	Yes	NA	NA	NA	NA	Abnormal	NA	6.98(± 0.76 SEM)HZ	NA	NA	NA	Compound heterozygous	Nonsense, Missense	[32] + [60]	c.[5281C>T]; [10229C>T]	p.[Arg1761*]; [Thr3410Met]
Case197	32522973	USA	0d	NA	Male	Yes	Yes	NA	NA	NA	NA	NA	NA	NA	NA	NA	NA	NA	NA	NA	Compound heterozygous	Splice-site, Missense	[Intron 55] + [60]	c.[9606-7A>G]; [10226G>C]	p.[?]; [Trp3409Ser]
Case198	30067075	USA	NA	NA	NA	NA	NA	NA	NA	NA	NA	NA	NA	NA	NA	NA	NA	NA	ODA	NA	Compound heterozygous	Frameshift deletion, Missense	[24] + [37]	c.[3905delT]; [6249G>A]	p.[Leu1302Argfs*19]; [Met2083Ile]
Case199	30067075; 27070726	USA	NA	NA	NA	NA	NA	NA	NA	NA	NA	NA	NA	NA	NA	NA	NA	NA	ODA	NA	Compound heterozygous	Nonsense, Large deletion	[2] + [27]	c.[1.6-kbdeletionincludingexon2]; [4237C>T]	p.[?]; [Gln1413*]
Case200	30067075; 18383332	USA	NA	NA	NA	NA	NA	NA	NA	NA	NA	NA	NA	NA	NA	NA	NA	NA	ODA	NA	Compound heterozygous	Frameshift deletion, Nonsense	[6] + [11]	c.[832delG]; [1627C>T]	p.[Ala278Argfs*27]; [Gln543*]
Case201	30067075; 25493340	USA	NA	NA	NA	NA	NA	NA	NA	NA	NA	NA	NA	NA	NA	NA	NA	NA	ODA	NA	Homozygous	Splice-site	[Intron 73]	c.[12910-1G>C]	p.[?]
Case202	30067075	USA	NA	NA	NA	NA	NA	NA	NA	NA	NA	NA	NA	NA	NA	NA	NA	NA	ODA	NA	Compound heterozygous	Nonsense, frameshift insertion	[18] + [37]	c.[2772delC]; [6335_6336insT]	p.[Leu925*]; [Gln2112Hisfs*10]
Case203	30067075; 20167855	USA	NA	NA	NA	NA	NA	NA	NA	NA	NA	NA	NA	NA	NA	NA	NA	NA	ODA	NA	Compound heterozygous	Nonsense, large deletion	[62] + [77]	c.[deletionincludingexon62]; [13458_13459insT]	p.[?]; [Asn4487fs*1]
Case204	30067075; 24420929	USA	NA	NA	NA	NA	NA	NA	NA	NA	NA	NA	NA	NA	NA	NA	NA	NA	ODA	NA	Compound heterozygous	Nonsense, Missense	[55] + [62]	c.[9427A>T]; [10615C>T]	p.[Lys3143*]; [Arg3539Cys]
Case205	30067075	USA	NA	NA	NA	NA	NA	NA	NA	NA	NA	NA	NA	NA	NA	NA	NA	NA	ODA	NA	Compound heterozygous	Frameshift deletion, In-frame deletion	[6] + [Intron 33]	c.[832delG]; [5710-2A>G]	p.[Ala278Argfs*27]; [Cys1904-Lys1909del]
Case206	30067075	USA	NA	NA	NA	NA	NA	NA	NA	NA	NA	NA	NA	NA	NA	NA	NA	NA	ODA	NA	Compound heterozygous	Splice-site, Missense	[Intron 42] + [44]	c.[6988+2T>C]; [7502G>C]	p.[?]; [Arg2501Pro]
Case207	30067075	USA	NA	NA	NA	NA	NA	NA	NA	NA	NA	NA	NA	NA	NA	NA	NA	NA	ODA	NA	Compound heterozygous	Splice-site, Missense	[Intron 31] + [49]	c.[5114+1G>C]; [8147T>C]	p.[?]; [Ile2716Thr]
Case208	30067075	USA	NA	NA	NA	NA	NA	NA	NA	NA	NA	NA	NA	NA	NA	NA	NA	NA	ODA	NA	Compound heterozygous	Nonsense, Missense	[10] + [35]	c.[5983C>T]; [13760A>G]	p.[Arg1995*]; [Tyr4587Cys]
Case209	30067075	USA	NA	NA	NA	NA	NA	NA	NA	NA	NA	NA	NA	NA	NA	NA	NA	NA	ODA	NA	Compound heterozygous	Splice-site, Splice-site	[Intron 13] + [Intron 24]	c.[1731-2A>T]; [4117-2A>G]	p.[?]; [?]
Case210	30067075	USA	NA	NA	NA	NA	NA	NA	NA	NA	NA	NA	NA	NA	NA	NA	NA	NA	ODA	NA	Compound heterozygous	Nonsense, Nonsense	[35] + [70]	c.[5983C>T]; [12009G>A]	p.[Arg1995*]; [Trp4003*]
Case211	30067075; 26341913	USA	NA	NA	NA	NA	NA	NA	NA	NA	NA	NA	NA	NA	NA	NA	NA	NA	ODA	NA	Homozygous	Nonsense	[27]	c.[4348C>T]	p.[Gln1450*]
Case212	30067075	USA	NA	NA	NA	NA	NA	NA	NA	NA	NA	NA	NA	NA	NA	NA	NA	NA	ODA	NA	Compound heterozygous	Nonsense, Nonsense	[26] + [70]	c.[4348C>T]; [12107G>A]	p.[Gln1450*]; [Trp4036*]
Case213	30067075	USA	NA	NA	NA	NA	NA	NA	NA	NA	NA	NA	NA	NA	NA	NA	NA	NA	ODA	NA	Homozygous	Frameshift deletion	[63]	c.[10815delT]	p.[Pro3606Hisfs*23]
Case214	30067075	USA	NA	NA	NA	NA	NA	NA	NA	NA	NA	NA	NA	NA	NA	NA	NA	NA	ODA	NA	Compound heterozygous	Nonsense, Missense	[47] + [50]	c.[7915C>T]; [8497C>T]	p.[Arg2639*]; [Arg2833Cys]
Case215	30067075	USA	NA	NA	NA	NA	NA	NA	NA	NA	NA	NA	NA	NA	NA	NA	NA	NA	ODA	NA	Compound heterozygous	Nonsense, Missense	[31] + [57]	c.[5147G>C]; [9799C>T]	p.[Arg1716Pro]; [Gln3267*]
Case216	30067075	USA	NA	NA	NA	NA	NA	NA	NA	NA	NA	NA	NA	NA	NA	NA	NA	NA	ODA	NA	Compound heterozygous	Nonsense, frameshift deletion	[11] + [41]	c.[1432C>T]; [6932_6935delACTG]	p.[Arg478*]; [Asp2311Glyfs*14]
Case217	30067075	USA	NA	NA	NA	NA	NA	NA	NA	NA	NA	NA	NA	NA	NA	NA	NA	NA	ODA	NA	Compound heterozygous	Frameshift deletion, Missense	[49] + [78]	c.[8141delA]; [13760A>G]	p.[Asn2714Metfs*30]; [Tyr4587Cys]
Case218	30067075	USA	NA	NA	NA	NA	NA	NA	NA	NA	NA	NA	NA	NA	NA	NA	NA	NA	ODA	NA	Compound heterozygous	Frameshift deletion, Nonsense	[33] + [36]	c.[5588delT]; [6037C>T]	p.[Phe1863Serfs*8]; [Arg2013*]
Case219	30067075	USA	NA	NA	NA	NA	NA	NA	NA	NA	NA	NA	NA	NA	NA	NA	NA	NA	ODA	NA	Homozygous	Nonsense	[50]	c.[8383C>T]	p.[Arg2795*]
Case220	30067075; 29081265	USA	NA	NA	NA	NA	NA	NA	NA	NA	NA	NA	NA	NA	NA	NA	NA	NA	ODA	NA	Compound heterozygous	Frameshift deletion, Frameshift deletion	[19] + [63]	c.[3037_3040delAGCG]; [10815delT]	p.[Val1014Leufs*20]; [Pro3606Hisfs*23]
Case221	30067075; 27070726	USA	NA	NA	NA	NA	NA	NA	NA	NA	NA	NA	NA	NA	NA	NA	NA	NA	ODA	NA	Compound heterozygous	Duplication, Nonsense	[41] + [77]	c.[4.4-kb duplication including exons41-42]; [13486C>T]	p.[?]; [Arg4496*]
Case222	30067075; 29081265	USA	NA	NA	NA	NA	NA	NA	NA	NA	NA	NA	NA	NA	NA	NA	NA	NA	ODA	NA	Compound heterozygous	Nonsense, frameshift deletion	[36] + [55]	c.[6086delG]; [9286C>T]	p.[Gly2029Valfs*25]; [Arg3096*]
Case223	30067075	USA	NA	NA	NA	NA	NA	NA	NA	NA	NA	NA	NA	NA	NA	NA	NA	NA	ODA	NA	Compound heterozygous	Splice-site, Frameshift deletion	[Intron 23] + [63]	c.[3598+2T>C]; [10815delT]	p.[?]; [Pro3606Hisfs*23]
Case224	30067075	USA	NA	NA	NA	NA	NA	NA	NA	NA	NA	NA	NA	NA	NA	NA	NA	NA	ODA	NA	Compound heterozygous	Splice-site, Frameshift deletion	[Intron 48] + [63]	c.[8010+3A>G]; [10815delT]	p.[?]; [Pro3606Hisfs*23]
Case225	30067075	USA	NA	NA	NA	NA	NA	NA	NA	NA	NA	NA	NA	NA	NA	NA	NA	NA	ODA	NA	Homozygous	Nonsense	[73]	c.[12617G>A]	p.[Trp4206*]
Case226	30067075	USA	NA	NA	NA	NA	NA	NA	NA	NA	NA	NA	NA	NA	NA	NA	NA	NA	ODA	NA	Compound heterozygous	In-frame deletion, Nonsense	[48] + [77]	c.[8092_8097delGTGGAC]; [13486C>T]	p.[Val2698_Asp2699del]; [Arg4496*]
Case227	30067075	USA	NA	NA	NA	NA	NA	NA	NA	NA	NA	NA	NA	NA	NA	NA	NA	NA	ODA	NA	Compound heterozygous	Frameshift deletion, Frameshift deletion	[6] + [63]	c.[832delG]; [10815delT]	p.[Ala278Argfs*27]; [Pro3606Hisfs*23]
Case228	30067075; 29081265	USA	NA	NA	NA	NA	NA	NA	NA	NA	NA	NA	NA	NA	NA	NA	NA	NA	ODA	NA	Compound heterozygous	Missense, Frameshift insertion	[65] + [77]	c.[11308A>G]; [13458_13459insT]	p.[Ser3770Gly]; [Asn4487fs*1]
Case229	23477994	USA	NA	14y	Female	No	No	Yes	Yes	Yes	NA	NA	NA	NA	Normal	NA	NA	NA	ODA	NA	Homozygous	Nonsense	[27]	c.[4348C>T]	p.[Gln1450*]
Case230	23477994	USA	NA	7y	Male	Yes	No	Yes	Yes	Yes	NA	NA	NA	NA	Normal	NA	NA	NA	ODA	NA	Homozygous	Nonsense	[27]	c.[4348C>T]	p.[Gln1450*]
Case231	23477994	USA	NA	10m	Male	No	No	No	No	Yes	NA	NA	NA	NA	Normal	NA	NA	NA	NA	NA	Homozygous	Nonsense	[27]	c.[4348C>T]	p.[Gln1450*]
Case232	23477994	USA	NA	63y	Female	No	No	Yes	Yes	No	NA	NA	NA	NA	Normal	NA	NA	NA	NA	NA	Homozygous	Nonsense	[27]	c.[4348C>T]	p.[Gln1450*]
Case233	23477994	USA	NA	9y	Female	Yes	No	No	Yes	Yes	NA	NA	NA	NA	Normal	NA	NA	NA	NA	NA	Homozygous	Nonsense	[27]	c.[4348C>T]	p.[Gln1450*]
Case234	23477994	USA	NA	6y	Male	Yes	No	No	Yes	Yes	NA	NA	NA	NA	Normal	NA	NA	NA	NA	NA	Homozygous	Nonsense	[27]	c.[4348C>T]	p.[Gln1450*]
Case235	23477994	USA	NA	11y	Male	Yes	No	No	Yes	Yes	NA	NA	NA	NA	Normal	NA	NA	NA	NA	NA	Homozygous	Nonsense	[27]	c.[4348C>T]	p.[Gln1450*]
Case236	23477994	USA	NA	13y	Female	Yes	No	No	Yes	Yes	NA	NA	NA	NA	Normal	NA	NA	NA	NA	NA	Homozygous	Nonsense	[27]	c.[4348C>T]	p.[Gln1450*]
Case237	23477994	USA	NA	13y	Male	No	No	No	Yes	Yes	NA	NA	NA	NA	Normal	NA	NA	NA	NA	NA	Homozygous	Nonsense	[27]	c.[4348C>T]	p.[Gln1450*]
Case238	23477994	USA	NA	18y	Male	No	No	No	Yes	Yes	NA	NA	NA	NA	Normal	NA	NA	NA	NA	NA	Homozygous	Nonsense	[27]	c.[4348C>T]	p.[Gln1450*]
Case239	23477994	USA	NA	3m	Male	Yes	No	No	Yes	Yes	NA	NA	NA	NA	Normal	NA	NA	NA	ODA	NA	Compound heterozygous	Nonsense, Frameshift deletion	[26] + [63]	c.[4348C>T]; [10815delT]	p.[Gln1450*]; [Pro3606Hisfs*23]
Case240	23477994	USA (family member of case239)	NA	2y	Female	Yes	Yes	No	Yes	Yes	NA	NA	NA	NA	Normal	NA	NA	NA	ODA	NA	Compound heterozygous	Nonsense, Frameshift deletion	[26] + [63]	c.[4348C>T]; [10815delT]	p.[Gln1450*]; [Pro3606Hisfs*23]
Case241	32357925	Sweden	NA	59y	Female	yes	Yes	Yes	No	No	NA	Developmental dyslexia； Asperger's syndrome； leftconvex thoracal scoliosis	NA	NA	NA	NA	NA	NA	ODA	NA	Compound heterozygous	Missense, Missense	[45] + [71]	c.[7502G > C]; [12043T>G]	p.[Arg2501Pro]; [Tyr4015Asp]
Case242	24498942	Afghanistan	NA	14y	Female	Yes	Yes	Yes	Yes	Yes	NA	NA	NA	NA	Normal	NA	NA	NA	ODA	Yes	Homozygous	Frameshift insertion	[55]	c.[9460_9461insGTTTTTCT]	p.[Asp3154Glyfs*23]
Case243	24498942	White	NA	75d	Male	Yes	Yes	No	Yes	No	NA	NA	NA	NA	NA	NA	NA	NA	ODA	No	Compound heterozygous	Frameshift deletion, Splice-site	[63] + [Intron 66]	c.[10815delT]; [11571-1G>A]	p.[Pro3606Hisfs*23]; [?]
Case244	24498942	Pakistan	NA	10m	Male	Yes	No	No	Yes	No	NA	NA	NA	NA	Normal	NA	NA	NA	ODA	No	Compound heterozygous	Nonsense, Missense	[61] + [62]	c.[10508G>A]; [10616G>A]	p.[Trp3503*]; [Arg3539His]
Case245	24498942	White	NA	7y	Male	Yes	No	Yes	Yes	Yes	NA	NA	NA	NA	Abnormal	NA	NA	NA	ODA	No	Compound heterozygous	Nonsense, Missense	[54] + [66]	c.[9095C>G]; [11437C>T]	p.[Ser3032*]; [Arg3813Trp]
Case246	24498942	East Indian	NA	16y	Female	No	No	Yes	Yes	No	NA	NA	NA	NA	Normal	NA	NA	NA	ODA	No	Compound heterozygous	Frameshift deletion, Nonsense	[36] + [55]	c.[6086delG]; [9286C>T]	p.[Gly2029Valfs*25]; [Arg3096*]
Case247	24498942	East Indian (family member of case246)	NA	14y	Female	Yes	No	Yes	Yes	No	NA	NA	NA	NA	Normal	NA	NA	NA	ODA	No	Compound heterozygous	Frameshift deletion, Nonsense	[36] + [55]	c.[6086delG]; [9286C>T]	p.[Gly2029Valfs*25]; [Arg3096*]
Case248	24498942	White	NA	11m	Male	Yes	Yes	No	Yes	Yes	NA	NA	NA	NA	Normal	NA	NA	NA	ODA	No	Compound heterozygous	Nonsense, Splice-site	[60] + [Intron 76]	c.[10384C>T]; [13338+5G>A]	p.[Gln3462*]; [?]
Case253	24498942	Pakistan	NA	45d	Female	Yes	Yes	Yes	Yes	Yes	NA	NA	NA	NA	Normal	NA	NA	NA	NA	Yes	Homozygous	Missense	[44]	c.[7463T>C]	p.[Leu2488Pro]
Case254	24498942	White	NA	6y	Female	Yes	Yes	No	Yes	Yes	NA	NA	NA	NA	Normal	NA	NA	NA	Normal	No	Compound heterozygous	Frameshift deletion, Frameshift deletion	[19] + [63]	c.[3037_3040delAGCG]; [10815delT]	p.[Val1014Leufs*20]; [Pro3606Hisfs*23]
Case255	24498942	White	NA	0y	Male	Yes	Yes	No	Yes	Yes	NA	NA	NA	NA	Normal	NA	NA	NA	Normal	No	Compound heterozygous	Missense, Frameshift insertion	[65] + [77]	c.[11308A>G]; [13458_13459insT]	p.[Ser3770Gly]; [Asn4487fs*1]
Case256	28939216	Japan	NA	7y	Female	NA	Yes	NA	NA	NA	NA	NA	NA	NA	Normal	NA	NA	NA	ODA	NA	Compound heterozygous	Nonsense, Splice-site	[33] + [54]	c.[5367delT]; [9018C>T]	p.[Asn1790Ilefs*14]; [?]
Case257	28939216	Japan (family member of case256)	NA	10y	Female	NA	No	NA	NA	NA	NA	NA	NA	NA	Normal	NA	NA	NA	ODA	NA	Compound heterozygous	Nonsense, Splice-site	[33] + [54]	c.[5367delT]; [9018C>T]	p.[Asn1790Ilefs*14]; [?]
Case258	28939216	Japan	NA	7y	Male	NA	Yes	NA	NA	NA	NA	NA	NA	NA	NA	NA	NA	NA	NA	NA	Compound heterozygous	Frameshift deletion, Frameshift deletion+Nonsense	[45] + [79]	c.[7550_7556delAGCTGCC]; [7561_7573delCCAGCGGGGCCCG ]+[13837delG]	p.[Glu2517Glyfs*52]; [Pro2521Glyfs*46]+[Val4613*]
Case259	28939216	Japan (family member of case258)	NA	10y	Male	NA	No	NA	NA	NA	NA	NA	NA	NA	NA	NA	NA	NA	NA	NA	Compound heterozygous	Frameshift deletion, Frameshift deletion+Nonsense	[45] + [79]	c.[7550_7556delAGCTGCC]; [7561_7573delCCAGCGGGGCCCG ]+[13837delG]	p.[Glu2517Glyfs*52]; [Pro2521Glyfs*46]+[Val4613*]
Case260	28939216	Japan	NA	9y	Male	NA	No	NA	NA	NA	NA	NA	NA	NA	Normal	NA	NA	NA	ODA	NA	Compound heterozygous	Nonsense, frameshift deletion	[36] + [54]	c.[5983C>T]; [9101delG]	p.[Arg1995*]; [Gly3034Valfs*23]
Case261	28939216	Japan	NA	19y	Female	NA	No	NA	NA	NA	NA	NA	NA	NA	Normal	NA	NA	NA	NA	NA	Compound heterozygous	Missense, Frameshift insertion	[7] + [34]	c.[894C>G]; [5563_5564insA]	p.[Asn298Lys]; [Ile1855Asnfs*6]
Case263	33479112; 16627867; 21270641	NA	NA	NA	NA	NA	NA	NA	NA	NA	NA	NA	NA	NA	NA	NA	NA	NA	NA	NA	Compound heterozygous	Missense, Frameshift insertion	[62] + [77]	c.[10601T>C]; [13458_13459insT]	p.[Phe3534Ser]; [Asn4487fs*1]
Case264	33479112; 26228299; 11788826	NA	NA	NA	NA	NA	NA	NA	NA	NA	NA	NA	NA	NA	NA	NA	NA	NA	NA	NA	Compound heterozygous	Nonsense, Missense	[47] + [62]	c.[7915C>T]; [10616G>C]	p.[Arg2639*]; [Arg3539Pro]
Case265	33479112; 23891469; 19357118; 25186273	NA	NA	NA	NA	NA	NA	NA	NA	NA	NA	NA	NA	NA	NA	NA	NA	NA	NA	NA	Compound heterozygous	Frameshift deletion, Frameshift deletion	[36] + [63]	c.[6070-6071delAC]; [10815delT]	p.[Gln2024Valfs*8]; [Pro3606Hisfs*23]
Case266	33479112; 23891469; 19357118; 25186273	NA	NA	NA	NA	NA	NA	NA	NA	NA	NA	NA	NA	NA	NA	NA	NA	NA	NA	NA	Compound heterozygous	Frameshift deletion, Frameshift deletion	[36] + [63]	c.[6070-6071delAC]; [10815delT]	p.[Gln2024Valfs*8]; [Pro3606Hisfs*23]
Case267	33479112; 23891469; 19357118; 25186273	NA	NA	NA	NA	NA	NA	NA	NA	NA	NA	NA	NA	NA	NA	NA	NA	NA	NA	NA	Compound heterozygous	Missense, Frameshift deletion	[33] + [63]	c.[5537T>C]; [10815del]	p.[Leu1846Pro]; [Pro3606Hisfs*23]
Case268	33479112; 23891469; 19357118; 25186273	NA	NA	NA	NA	NA	NA	NA	NA	NA	NA	NA	NA	NA	NA	NA	NA	NA	NA	NA	Compound heterozygous	Missense, Frameshift deletion	[62] + [63]	c.[10616C>T]; [10815delT]	p.[Arg3539Cys]; [Pro3606Hisfs*23]
Case269	33479112; 25186273	NA	NA	NA	NA	NA	NA	NA	NA	NA	NA	NA	NA	NA	NA	NA	NA	NA	NA	NA	Compound heterozygous	Splice-site, Frameshift deletion	[Intron 57] + [63]	c.[9720+5G>A]; [10815delT]	p.[?]; [Pro3606Hisfs*23]
Case270	33479112; 25186273; 16627867; 21270641	NA	NA	NA	NA	NA	NA	NA	NA	NA	NA	NA	NA	NA	NA	NA	NA	NA	NA	NA	Compound heterozygous	Frameshift deletion, Frameshift insertion	[63] + [77]	c.[10815delT]; [13458_13459insT]	p.[Pro3606Hisfs*23]; [Asn4487fs*1]
Case271	33479112; 19357118	NA	NA	NA	NA	NA	NA	NA	NA	NA	NA	NA	NA	NA	NA	NA	NA	NA	NA	NA	Homozygous	Frameshift deletion	[63]	c.[10815delT]	p.[Pro3606Hisfs*23]
Case272	33479112; 25186273	NA	NA	NA	NA	NA	NA	NA	NA	NA	NA	NA	NA	NA	NA	NA	NA	NA	NA	NA	Compound heterozygous	Nonsense, Frameshift deletion	[16] + [63]	c.[2410G>T]; [10815delT]	p.[Glu804*]; [Pro3606Hisfs*23]
Case273	33479112	NA	NA	NA	NA	NA	NA	NA	NA	NA	NA	NA	NA	NA	NA	NA	NA	NA	NA	NA	Compound heterozygous	Frameshift deletion, Nonsense	[22] + [63]	c.[3466delA]; [10825C>T]	p.[Ile1156Leufs*24]; [Gln3609*]
Case274	33479112	NA	NA	NA	NA	NA	NA	NA	NA	NA	NA	NA	NA	NA	NA	NA	NA	NA	NA	NA	Compound heterozygous	Frameshift deletion, Nonsense	[22] + [63]	c.[3466delA]; [10825C>T]	p.[Ile1156Leufs*24]; [Gln3609*]
Case275	33479112; 23261302	NA	NA	NA	NA	NA	NA	NA	NA	NA	NA	NA	NA	NA	NA	NA	NA	NA	NA	NA	Compound heterozygous	Missense, Splice-site	[37] + [73]	c.[6249G>A]; [12705+1del]	p.[Met2083Ile]; [?]
Case276	33479112; 25186273	NA	NA	NA	NA	NA	NA	NA	NA	NA	NA	NA	NA	NA	NA	NA	NA	NA	NA	NA	Compound heterozygous	Missense, Nonsense	[51] + [76]	c.[8642C>G]; [13285C>T]	p.[Ala2881Gly]; [Arg4429*]
Case277	33479112	NA	NA	NA	NA	NA	NA	NA	NA	NA	NA	NA	NA	NA	NA	NA	NA	NA	NA	NA	Homozygous	Nonsense	[76]	c.[13285C>T]	p.[Arg4429*]
Case278	33479112	NA	NA	NA	NA	NA	NA	NA	NA	NA	NA	NA	NA	NA	NA	NA	NA	NA	NA	NA	Homozygous	Nonsense	[76]	c.[13285C>T]	p.[Arg4429*]
Case279	33479112; 24498942	NA	NA	NA	NA	NA	NA	NA	NA	NA	NA	NA	NA	NA	NA	NA	NA	NA	NA	NA	Compound heterozygous	Missense, Splice-site	[66] + [Intron 76]	c.[11437C>T]; [13338+1G>C]	p.[Arg3813Trp]; [?]
Case280	33479112	NA	NA	NA	NA	NA	NA	NA	NA	NA	NA	NA	NA	NA	NA	NA	NA	NA	NA	NA	Homozygous	Nonsense	[76]	c.[13399C>T]	p.[Gln4467*]
Case281	33479112; 16627867; 21270641	NA	NA	NA	NA	NA	NA	NA	NA	NA	NA	NA	NA	NA	NA	NA	NA	NA	NA	NA	Compound heterozygous	Splice-site, Frameshift insertion	[Intron 76] + [77]	c.[13338+1G>C]; [13458_13459insT]	p.[?]; [Asn4487fs*1]
Case282	33479112; 16627867; 21270641	NA	NA	NA	NA	NA	NA	NA	NA	NA	NA	NA	NA	NA	NA	NA	NA	NA	NA	NA	Compound heterozygous	Frameshift deletion/insertion, Frameshift insertion	[41] + [77]	c.6930_6934delinsG]; [13458_13459insT]	p.[Asn2310Lysfs*15]; [Asn4487fs*1]
Case283	33479112; 16627867; 21270641; 25525159; 27637300	NA	NA	NA	NA	NA	NA	NA	NA	NA	NA	NA	NA	NA	NA	NA	NA	NA	NA	NA	Compound heterozygous	Frameshift insertion, Nonsense	[77] + [77]	c.[13458_13459insT]; [13486C>T]	p.[Asn4487fs*1]; [Arg4496*]
Case284	33479112; 19357118	NA	NA	NA	NA	NA	NA	NA	NA	NA	NA	NA	NA	NA	NA	NA	NA	NA	NA	NA	Compound heterozygous	In-frame deletion, Nonsense	[Intron 33] + [79]	c.[5710-2A>G]; [13836G>A]	p.[Cys1904-Lys1909del]; [Trp4612*]
Case285	33479112; 11788826	NA	NA	NA	NA	NA	NA	NA	NA	NA	NA	NA	NA	NA	NA	NA	NA	NA	NA	NA	Compound heterozygous	Nonsense, Frameshift insertion	[13] + [33]	c.[1828C>T]; [5563_5564insA]	p.[Gln610*]; [Ile1855Asnfs*6]
Case286	33479112; 16627867; 25525159; 25186273	NA	NA	NA	NA	NA	NA	NA	NA	NA	NA	NA	NA	NA	NA	NA	NA	NA	NA	NA	Compound heterozygous	Nonsense, Frameshift deletion	[2] + [63]	c.[232C>T]; [10815delT]	p.[Arg78*]; [Pro3606Hisfs*23]
Case287	33479112	NA	NA	NA	NA	NA	NA	NA	NA	NA	NA	NA	NA	NA	NA	NA	NA	NA	NA	NA	Homozygous	Nonsense	[18]	c.[2710G>T]	p.[Glu904*]
Case288	33479112	NA	NA	NA	NA	NA	NA	NA	NA	NA	NA	NA	NA	NA	NA	NA	NA	NA	NA	NA	Compound heterozygous	Splice-site, Nonsense	[Intron 6] + [19]	c.[975-2A>G]; [2893C>T]	p.[?]; [Gln965*]
Case289	33479112; 16627867; 26228299	NA	NA	NA	NA	NA	NA	NA	NA	NA	NA	NA	NA	NA	NA	NA	NA	NA	NA	NA	Compound heterozygous	Missense, Missense	[12] + [31]	c.[1730G>C]; [5177T>C]	p.[Arg577Thr]; [Leu1726Pro]
Case290	33479112; 16627867; 26228299	NA	NA	NA	NA	NA	NA	NA	NA	NA	NA	NA	NA	NA	NA	NA	NA	NA	NA	NA	Compound heterozygous	Missense, Missense	[12] + [31]	c.[1730G>C]; [5177T>C]	p.[Arg577Thr]; [Leu1726Pro]
Case291	33479112; 19357118	NA	NA	NA	NA	NA	NA	NA	NA	NA	NA	NA	NA	NA	NA	NA	NA	NA	NA	NA	Homozygous	In-frame deletion	[Intron 33]	c.[5710-2A>G]	p.[Cys1904-Lys1909del]
Case292	33479112; 16627867	NA	NA	NA	NA	NA	NA	NA	NA	NA	NA	NA	NA	NA	NA	NA	NA	NA	NA	NA	Compound heterozygous	Frameshift insertion, Missense	[35] + [40]	c.[5890_5894insACTGA]; [6791G>A]	p.[Leu1966Serfs*9]; [Ser2264Asn]
Case293	33479112	NA	NA	NA	NA	NA	NA	NA	NA	NA	NA	NA	NA	NA	NA	NA	NA	NA	NA	NA	Homozygous	Nonsense	[37]	c.[6261T>G]	p.[Tyr2087*]
Case294	33479112	NA	NA	NA	NA	NA	NA	NA	NA	NA	NA	NA	NA	NA	NA	NA	NA	NA	NA	NA	Compound heterozygous	Splice-site, Missense	[Intron 14] + [37]	c.[2052+1G>T]; [6304C>T]	p.[?]; [Arg2102Cys]
Case295	33479112	NA	NA	NA	NA	NA	NA	NA	NA	NA	NA	NA	NA	NA	NA	NA	NA	NA	NA	NA	Compound heterozygous	Nonsense, Nonsense	[40] + [56]	c.[6763C>T]; [9480T>A]	p.[Arg2255*]; [Cys3160*]
Case296	33479112	NA	NA	NA	NA	NA	NA	NA	NA	NA	NA	NA	NA	NA	NA	NA	NA	NA	NA	NA	Compound heterozygous	Splice-site, Nonsense	[Intron 33] + [50]	c.[5484+1G>A]; [8383C>T]	p.[?]; [Arg2795*]
Case297	33479112; 16627867; 25525159	NA	NA	NA	NA	NA	NA	NA	NA	NA	NA	NA	NA	NA	NA	NA	NA	NA	NA	NA	Compound heterozygous	Missense, Nonsense	[37] + [50]	c.[6249G>A]; [8404C>T]	p.[Met2083Ile]; [Gln2802*]
Case298	33479112	NA	NA	NA	NA	NA	NA	NA	NA	NA	NA	NA	NA	NA	NA	NA	NA	NA	NA	NA	Homozygous	Frameshift insertion	[55]	c.[9516_9517insG]	p.[Val3173Argfs*14]
Case299	33479112	NA	NA	NA	NA	NA	NA	NA	NA	NA	NA	NA	NA	NA	NA	NA	NA	NA	NA	NA	Homozygous	Nonsense	[56]	c.[9694C>T]	p.[Gln3232*]
Case300	31431935	India	NA	9y	Female	No	No	Yes	Yes	Yes	NA	Hypotrichosis and juvenile macular dystrophy	NA	NA	Normal	NA	NA	NA	NA	Yes	Homozygous	Splice-site	[Intron 39]	c.[6688-1G>T]	p.[?]
Case301	27779714	Japan	NA	9y	Male	yes	No	Yes	Yes	Yes	NA	NA	NA	Right middle lobe	Normal	FVC%: 95.3%；FEV1%: 80.1%	NA	NA	ODA	No	Compound heterozygous	Nonsense, Frameshift deletion	[36] + [54]	c.[5983C>T]; [9101delG]	p.[Arg1995*]; [Gly3034Valfs*22]
Case302	33561200	Germany	NA	29y	Male	NA	Yes	NA	NA	NA	Yes	NA	NA	NA	NA	NA	2 - 3HZ	Dyskinetic cilia	ODA	NA	Compound heterozygous	Frameshift deletion, Nonsense	[20] + [25]	c.[3037_3040delAGCG]; [3949C>T]	p.[Val1014Leufs*20]; [Gln1317*]
Case303	33561200	Germany (family member of case302)	NA	27y	Male	NA	No	NA	NA	NA	Yes	NA	NA	NA	NA	NA	2 - 3HZ	Dyskinetic cilia	ODA	NA	Compound heterozygous	Frameshift deletion, Nonsense	[20] + [25]	c.[3037_3040delAGCG]; [3949C>T]	p.[Val1014Leufs*20]; [Gln1317*]
Case304	33561200	Germany	NA	25y	Male	NA	Yes	NA	NA	NA	Yes	NA	NA	NA	NA	NA	2.5 - 5.0 HZ	Dyskinetic cilia	ODA	NA	Compound heterozygous	Nonsense, Frameshift deletion	[38] + [76]	c.[6343delA]; [13194_13197delCAGA]	p.[Ile2115*]; [Asp4398Glufs*16]
Case305	33561200	Germany	NA	19y	Male	NA	Yes	NA	NA	NA	Yes	NA	NA	NA	NA	NA	NA	NA	ODA	NA	Compound heterozygous	Missense, Frameshift deletion	[51] + [63]	c.[8497C>T]; [10815delT]	p.[Arg2833Cys]; [Pro3606Hisfs*23
Case306	33974255	China	NA	28y	Male	No	No	Yes	Yes	No	Yes	NA	NA	NA	Normal	NA	NA	NA	NA	NA	Compound heterozygous	Nonsense, Missense	[11] + [38]	c.[1489C>T]; [6304C>T]	p.[Gln497*]; [Arg2102Cys]
Case308	34962988	China	NA	29y	Male	No	Yes	Yes	Yes	No	Yes	NA	Pseudomonas aeruginosa	Bilateral lung fields	NA	FVC%: 32%；FEV1/FVC: 54%	NA	NA	NA	NA	Compound heterozygous	Missense, Missense	[49] + [79E]	c.[8030G>A]; [13778C>T]	p.[Arg2677Gln]; [Thr4593Met]
Case309	DOI: 10.7666/d.Y3278270	China	17y	32y	Female	NA	NA	Yes	NA	NA	NA	NA	NA	NA	NA	FEV1%: 69.3%	NA	NA	NA	NA	Compound heterozygous	Splice-site, Missense	[Intron 7] + [68]	c.[975+6C>T]; [11986C>T]	p.[?]; [Arg3996Cys]
Case313	DOI: 10.3760/cma.j.cn421213-20210630-01189	China	NA	NA	NA	NA	NA	NA	Yes	NA	NA	NA	NA	NA	NA	NA	NA	NA	ODA+IDA	NA	Compound heterozygous	Splice-site, Nonsense	[Intron 9] + [76]	c.[1320+1G>A]; [13510A>T]	p.[?]; [Lys4504*]
Case314	DOI: 10.3760/cma.j.cn421213-20210630-01189	China	NA	NA	NA	NA	NA	NA	Yes	NA	NA	NA	NA	NA	NA	NA	NA	NA	NA	NA	Compound heterozygous	Frameshift deletion/insertion, Frameshift insertion	[25] + [33]	c.[4147_4148delAinsTCC]; [5563_5564insA]	p.[Ile1383Serfs*22]; [Ile1855Asnfs*6]
Case316	DOI: 10.3969/j.issn.1673-5501.2021.02.016	China	40d	9y	Male	Yes	No	Yes	Yes	No	NA	NA	NA	Right middle lobe	NA	NA	NA	NA	NA	No	Compound heterozygous	Frameshift deletion, Nonsense	[38] + [47]	c.[6647de1A]; [8029C>T]	p.[Lys2216Argfs*20]; [Arg2677*]
Case317	he Application of Exome Capture Sequencing in Genetic Diagnosis of Primary Ciliary Dyskinesia	China	NA	29y	Female	No	Yes	Yes	Yes	No	Yes	NA	NA	NA	NA	NA	NA	NA	NA	Yes	Homozygous	Missense	[47]	c.[8030G>A]	p.[Arg2677Gln]
Case318	36552777	China	NA	12y	Male	NA	No	Yes	Yes	NA	NA	NA	NA	NA	NA	FVC%: 104.9%；FEV1%: 89.7%；FEV1/FVC%: 84.6%；FEV1/VC MAX%: 84.5%；PEF%: 105.8%；MEF75%: 77.1%；MEF50%: 55.8%；MEF25%: 42%；MMEF 75/25: 53.5%	0	Immotile cilia	ODA	No	Compound heterozygous	Missense, Nonsense	[14] + [77]	c.[1837G>C]; [13486C>T]	p.[?]; [Arg4496*]
Case319	DOI: 10.13705/j.issn.1671-6825.2021.12.013	China	10y	12y	Female	No	No	Yes	Yes	No	NA	Renal anaphylactoid purpura	NA	Bilateral lung fields	NA	NA	NA	NA	NA	No	Compound heterozygous	Missense, Nonsense	[63] + [61]	c.[10616G>A]; [10363G>T]	p.[Arg3539His]; [Gln3455*]
Case320	DOI: 10.6040/j.issn.1671-7554.0.2022.0205	China	0d	14y	Male	Yes	No	Yes	Yes	No	NA	NA	Hemophilus influenza	Bilateral lung fields	NA	FEV1%: 92%；FEV1/FVC%: 102%	NA	NA	No cilium	No	Compound heterozygous	Frameshift deletion, Frameshift deletion	[41] + [55]	c.[6786delG]; [9213delC]	p.[Ser2264Valfs*12]; [His3071Glnfs*5]
Case321	DOI: 10.3760/cma.j.cn131368-20220413-00291	China	0d	11y	Male	Yes	Yes	Yes	Yes	No	NA	NA	Pseudomonas aeruginosa	Bilateral lung fields	NA	NA	NA	NA	ODA+IDA	No	Compound heterozygous	Splice-site, Nonsense	[Intron 9] + [61]	c.[1320+1G>A]; [10363C>T]	p.[?]; [Gln3455*]
Case322	DOI: 10.3760/cma.j.cn131368-20220413-00291	China	10y	12y	Male	No	Yes	Yes	Yes	No	NA	NA	Streptococcus pneumoniae, Haemophilus influenzae	NA	NA	NA	NA	NA	ODA+IDA	No	Compound heterozygous	Splice-site, Missense	[64] + [21/18/8]	c.[11029-2A>T]; [3396G>A/2980C>T/1060T>A]	p.[?]; [Lys1132=/Arg994Trp/Cys354Ser]
Case323	DOI: 10.3760/cma.j.cn101721-20220912-000416	China	8y	8y	Female	No	No	Yes	Yes	NA	NA	NA	NA	Bilateral lung fields	NA	FVC%: 62.8%；FEV1%；56.6%；FEV1/FVC%: 88%	NA	NA	NA	No	Homozygous	Missense	[45]	c.[7615T>C]	p.[Trp2539Arg]
Case324	DOI: 10.3760/cma.j.cmcr.2022.e07453	China	38d	19y	Female	Yes	No	Yes	Yes	NA	NA	NA	Pseudomonas aeruginosa	Right middle lobe,left upper and lower lobe	NA	FEV1% 49.9%；FEV1/FVC%: 63.67%	NA	NA	NA	No	Compound heterozygous	Splice-site, Frameshift deletion	[64] + [45]	c.[11029-1G>A]; [7511de1T]	p.[?]; [Leu2504fs]
Case325	DOI: 10.3760/cma.j.cn511374-20220110-00020	China	NA	13y	Male	No	Yes	Yes	Yes	Yes	NA	Hyperthyrea	NA	Left middle lobe	NA	NA	NA	NA	NA	No	Compound heterozygous	Missense, Splice-site	[31] + [45]	c.[5174T>C]; [7610-3T>G]	p.[Leu1725Pro]; [?]
Case326	37319416	China	NA	30	Male	No	Yes	Yes	Yes	NA	No	NA	NA	NA	Normal	FEV1/FVC%: 65.96%	NA	Immotile cilia	ODA	No	Homozygous	Nonsense	[48]	c.[7979A>G]	p.[Asn2660*]
Case327	37319416	China	NA	48	Male	No	Yes	Yes	Yes	NA	No	NA	NA	NA	Normal	FEV1/FVC%: 69.96%；FEV1 pred%: 42.9%	NA	NA	NA	No	Homozygous	Missense	[37]	c.[6086G>A]	p.[Gly2029Asp]
Case328	26139845	White	NA	4	Male	NA	Yes	NA	NA	NA	NA	NA	NA	NA	Normal	NA	NA	NA	ODA	No	Compound heterozygous	Nonsense, Large deletion	[77] + [Intron 42]	c.[13486C>T]; [Ex41-424.4kBdel]	p.[R4496*]; [?]
Case329	26139845	Portugal	NA	6	Female	NA	Yes	NA	NA	NA	NA	NA	NA	NA	Normal	NA	NA	NA	ODA	No	Compound heterozygous	Nonsense, Large deletion	[27] + [Intron 2]	c.[4237C>T]; [Ex21.6kBdel]	p.[Q1413*]; [?]
Case330	26139845	Portugal (family member of case329)	NA	14	Male	NA	No	NA	NA	NA	NA	NA	NA	NA	Normal	NA	NA	NA	ODA	No	Compound heterozygous	Nonsense, Large deletion	[27] + [Intron 2]	c.[4237C>T]; [Ex21.6kBdel]	p.[Q1413*]; [?]
Case331	37575649	NA	0	31	Female	Yes	Yes	No	NA	NA	NA	Neonatal Cholestasis	NA	NA	NA	NA	NA	Dyskinetic cilia	ODA	No	Compound heterozygous	Missense, Missense	[51] + [9] + [46]	c.[8498G>A]; [1206T>A]; [7800T>G]	p.[Arg2833His]; [Asn402Lys]; [Ile2600Met]
Case332	34768622	NA	NA	NA	Female	NA	NA	Yes	Yes	NA	NA	NA	NA	NA	NA	NA	NA	NA	NA	No	Homozygous	Missense	[30]	c.[4807C>A]	p.[Pro1603Tyr]
Case333	34768622	NA	NA	NA	Female	NA	NA	NA	NA	NA	NA	NA	NA	NA	NA	NA	NA	NA	ODA+MTD	No	Homozygous	Nonsense	[33]	c.[5503C>T]	p.[Gln1835*]
Case334	37077557	NA	NA	NA	NA	NA	NA	NA	NA	NA	NA	NA	NA	NA	NA	NA	NA	NA	ODA	No	Homozygous	Nonsense	[59]	c.[10050G>A]	p.[Trp3350*]
Case336	Primary ciliary dyskinesia: Kartagener syndrome in a family with a novel DNAH5 gene mutation and variable phenotypes	Kuwait	0	3	Female	No	Yes	No	No	No	No	No	No	NA	NA	NA	NA	NA	NA	NA	Homozygous	Frameshift insertion	[58]	c.[9864dupA]	p.[Pro3289Thrfs*52]
Case337	Primary ciliary dyskinesia: Kartagener syndrome in a family with a novel DNAH5 gene mutation and variable phenotypes	Kuwait (family member of case336)	0	56	Female	No	Yes	No	Yes	No	No	No	No	NA	NA	NA	NA	NA	NA	NA	Homozygous	Frameshift insertion	[58]	c.[9864dupA]	p.[Pro3289Thrfs*52]
Case338	Primary ciliary dyskinesia: Kartagener syndrome in a family with a novel DNAH5 gene mutation and variable phenotypes	Kuwait (family member of case336)	NA	19	Male	No	No	No	Yes	Yes	No	No	No	NA	NA	NA	NA	NA	NA	NA	Homozygous	Frameshift insertion	[58]	c.[9864dupA]	p.[Pro3289Thrfs*52]
Case340	34401452	Saudi Arabia	0	0.2	NA	NA	Yes	No	NA	NA	NA	NA	NA	NA	NA	FEV1%: 71.6%	NA	NA	NA	NA	Homozygous	Frameshift deletion	[15]	c.[2278_2279del]	p.[Gln760Gulfs*11]
Case341	22499950	White	NA	35	NA	NA	NA	NA	NA	NA	NA	NA	NA	NA	NA	NA	NA	Dyskinetic cilia	ODA	NA	Homozygous	Missense, Missense	[25] + [62]	c.[4116G>C]; [10616G>A]	p.[Gln1372His]; [Arg3539His]
Case342	35777446	NA	NA	NA	NA	NA	NA	NA	NA	NA	NA	NA	NA	NA	NA	NA	NA	NA	ODA	NA	Homozygous	Frameshift insertion, Missense	[6] + [47]	c.[958_959dupAA]; [8041G>A]	p.[Lys322Argfs*4]; [Glu2681Lys]
Case343	35777446	NA	NA	NA	NA	NA	NA	NA	NA	NA	NA	NA	NA	NA	NA	NA	NA	NA	ODA	NA	Homozygous	Frameshift insertion, Splice-site	[10] + [63]	c.[1562dupA]; [10873-1G>A]	p.[Glu522Glyfs*13]; [?]
Case344	35777446	NA	NA	NA	NA	NA	NA	NA	NA	NA	NA	NA	NA	NA	NA	NA	NA	NA	ODA	NA	Homozygous	Frameshift insertion, Splice-site	[1] + [17]	c.[90_105dupGGCTCTTTTGGATGCG]; [2744-1G>T]	p.[Arg36Glyfs*8]; [?]
Case345	35777446	NA	NA	NA	NA	NA	NA	NA	NA	NA	NA	NA	NA	NA	NA	NA	NA	NA	ODA	NA	Homozygous	Frameshift insertion	[46]	c.[7914_7915insA]	p.[Arg2639Thrfs*19]
Case346	35777446	NA	NA	NA	NA	NA	NA	NA	NA	NA	NA	NA	NA	NA	NA	NA	NA	NA	ODA	NA	Compound heterozygous	Nonsense, Frameshift insertion	[4] + [6]	c.[670C>T]; [958_959dupAA]	p.[Arg224*]; [Lys322Argfs*4]
Case347	35777446	NA	NA	NA	NA	NA	NA	NA	NA	NA	NA	NA	NA	NA	NA	NA	NA	NA	ODA	NA	Homozygous	Nonsense	[21]	c.[3484C>T]	p.[Gln1162*]
Case348	35777446	NA	NA	NA	NA	NA	NA	NA	NA	NA	NA	NA	NA	NA	NA	NA	NA	NA	ODA	NA	Homozygous	Missense	[79]	c.[14781C>T]	p.[Thr954Ile]
Case349	35777446	NA	NA	NA	NA	NA	NA	NA	NA	NA	NA	NA	NA	NA	NA	NA	NA	NA	ODA	NA	Homozygous	Frameshift deletion, Nonsense	[43] + [51]	c.[7343delA]; [8848G>T]	p.[Glu2448Glyfs*18]; [Gly2950*]
Case350	35777446	NA	NA	NA	NA	NA	NA	NA	NA	NA	NA	NA	NA	NA	NA	NA	NA	NA	ODA	NA	Homozygous	Frameshift deletion, Splice-site	[43] + [46]	c.[7343delA]; [7888-4A>G]	p.[Glu2448Glyfs*18]; [?]
Case351	35777446	NA	NA	NA	NA	NA	NA	NA	NA	NA	NA	NA	NA	NA	NA	NA	NA	NA	ODA	NA	Homozygous	Splice-site	[Intron 48]	c.[8221-1G>T]	p.[?]
Case352	35777446	NA	NA	NA	NA	NA	NA	NA	NA	NA	NA	NA	NA	NA	NA	NA	NA	NA	ODA	NA	Homozygous	Nonsense, Nonsense	[30] + [49]	c.[5118C>G]; [8383C>T]	p.[Tyr1706*]; [Arg2795*]
Case353	35777446	NA	NA	NA	NA	NA	NA	NA	NA	NA	NA	NA	NA	NA	NA	NA	NA	NA	ODA	NA	Compound heterozygous	Frameshift insertion, Frameshift deletion	[65] + [5]	c.[11425dupA]; [791_794delCAGA]	p.[Ile3809Asnfs*2]; [Thr264Asnfs*11]
Case354	35777446	NA	NA	NA	NA	NA	NA	NA	NA	NA	NA	NA	NA	NA	NA	NA	NA	NA	ODA	NA	Compound heterozygous	Frameshift insertion, Splice-site	[1] + [17]	c.[90_105dupGGCTCTTTTGGATGCG]; [2744-1G>T]	p.[Arg36Glyfs*8]; [?]
Case355	35777446	NA	NA	NA	NA	NA	NA	NA	NA	NA	NA	NA	NA	NA	NA	NA	NA	NA	ODA	NA	Homozygous	Nonsense	[47]	c.[8029C>T]	p.[Arg2677*]
Case356	35777446	NA	NA	NA	NA	NA	NA	NA	NA	NA	NA	NA	NA	NA	NA	NA	NA	NA	ODA	NA	Homozygous	Missense, Splice-site	[40] + [Intron 15]	c.[6908G>C]; [2052+1G>C]	p.[Gly2303Ala]; [?]
Case357	35777446	NA	NA	NA	NA	NA	NA	NA	NA	NA	NA	NA	NA	NA	NA	NA	NA	NA	ODA	NA	Homozygous	Nonsense, Nonsense	[72] + [76]	c.[12586C>T]; [13486C>T]	p.[Gln4196*]; [Arg4496*]
Case358	35777446	NA	NA	NA	NA	NA	NA	NA	NA	NA	NA	NA	NA	NA	NA	NA	NA	NA	ODA	NA	Homozygous	Nonsense, Nonsense	[68] + [63]	c.[11867C>A]; [10864G>T]	p.[Ser3956*]; [Glu3622*]
Case359	35777446	NA	NA	NA	NA	NA	NA	NA	NA	NA	NA	NA	NA	NA	NA	NA	NA	NA	ODA	NA	Homozygous	Frameshift insertion, Frameshift deletion	[65] + [5]	c.[11425dupA]; [791_794delCAGA]	p.[Ile3809Asnfs*2]; [Thr264Asnfs*11]
Case360	35777446	NA	NA	NA	NA	NA	NA	NA	NA	NA	NA	NA	NA	NA	NA	NA	NA	NA	ODA	NA	Homozygous	Frameshift insertion, Splice-site	[33] + [45]	c.[5563dupA]; [7753-1G>T]	p.[Ile1855Asnfs*6]; [?]
Case361	35777446	NA	NA	NA	NA	NA	NA	NA	NA	NA	NA	NA	NA	NA	NA	NA	NA	NA	ODA	NA	Homozygous	Nonsense	[4]	c.[670C>T]	p.[Arg224*]
Case362	35777446	NA	NA	NA	NA	NA	NA	NA	NA	NA	NA	NA	NA	NA	NA	NA	NA	NA	ODA	NA	Homozygous	Missense, Nonsense	[43] + [57]	c.[7463T>C]; [9883G>T]	p.[Leu2488Pro]; [Glu3295*]
Case363	35777446	NA	NA	NA	NA	NA	NA	NA	NA	NA	NA	NA	NA	NA	NA	NA	NA	NA	ODA	NA	Homozygous	Nonsense, Missense	[33] + [73]	c.[5527G>A]; [12779A>T]	p.[Glu1843*]; [Asp4260Val]
Case364	35777446	NA	NA	NA	NA	NA	NA	NA	NA	NA	NA	NA	NA	NA	NA	NA	NA	NA	ODA	NA	Homozygous	Nonsense, Nonsense	[14] + [66]	c.[2224C>T]; [11653C>T]	p.[Arg742*]; [Arg3885*]
Case365	35777446	NA	NA	NA	NA	NA	NA	NA	NA	NA	NA	NA	NA	NA	NA	NA	NA	NA	ODA	NA	Homozygous	Nonsense, Missense	[47] + [55]	c.[8092C>T]; [9565T>G]	p.[Arg2677*]; [Tyr3189Asp]
Case366	35777446	NA	NA	NA	NA	NA	NA	NA	NA	NA	NA	NA	NA	NA	NA	NA	NA	NA	ODA	NA	Homozygous	Missense, Missense	[32] + [7]	c.[5401C>T]; [1183C>A]	p.[His180Tyr]; [Ser3861Arg]
Case367	35777446	NA	NA	NA	NA	NA	NA	NA	NA	NA	NA	NA	NA	NA	NA	NA	NA	NA	ODA	NA	Compound heterozygous	Nonsense, Silent mutation	[24] + [15]	c.[4018C>T]; [2400G>A]	p.[Gln1340*]; [Glu800=]
Case368	35777446	NA	NA	NA	NA	NA	NA	NA	NA	NA	NA	NA	NA	NA	NA	NA	NA	NA	ODA	NA	Compound heterozygous	NA, Large deletion	[14] + [62]	c.[2052G>T]; [exon 62 del]	p.[?]; [?]
Case369	35777446	NA	NA	NA	NA	NA	NA	NA	NA	NA	NA	NA	NA	NA	NA	NA	NA	NA	ODA	NA	Compound heterozygous	Nonsense, Nonsense	[49] + [77]	c.[8311C>T]; [13729C>T]	p.[Arg2771*]; [Arg4577*]
Case370	35777446	NA	NA	NA	NA	NA	NA	NA	NA	NA	NA	NA	NA	NA	NA	NA	NA	NA	ODA	NA	Compound heterozygous	Nonsense, Frameshift deletion	[78] + [49]	c.[13774C>T]; [8440_8447delGAACCAAA]	p.[Arg4592*]; [Glu2814*fs]
Case371	35777446	NA	NA	NA	NA	NA	NA	NA	NA	NA	NA	NA	NA	NA	NA	NA	NA	NA	ODA	NA	Homozygous	Splice-site	[Intron 17]	c.[2577+2T>C]	p.[?]
