# Supplementary material for: Genetic spectrum and genotype–phenotype correlations in DNAH5-mutated primary ciliary dyskinesia: a systematic review
Source: Orphanet J Rare Dis. 2025 Mar 3;20:97. doi: 10.1186/s13023-025-03596-5 (PMC11874857; doi:10.1186/s13023-025-03596-5)
Supplement: Supplementary file 11 — Additional file 11 [file 13023_2025_3596_MOESM11_ESM.xls]

## Sheet: sheet1
Table S4-sheet1: JBI Critical Appraisal Checklist for Case reports.
Reference	1.Were patient’s demographic characteristics clearly described?	2.Was the patient’s history clearly described and presented as a timeline?	3.Was the current clinical condition of the patient on presentation clearly described?	4.Were diagnostic tests or assessment methods and the results clearly described?	5.Was the intervention(s) or treatment procedure(s) clearly described?	6.Was the post-intervention clinical condition clearly described?	7.Were adverse events (harms) or unanticipated events identified and described?	8.Does the case report provide takeaway lessons?	Score	Qulity Assessment
27988889	1	1	1	1	1	1	0	1	7	High qulity
31443223	1	1	1	1	1	1	0	1	7	High qulity
32847546	1	1	1	1	1	1	0	1	7	High qulity
25066065	1	1	1	1	0	0	0	1	5	Moderate qulity
34130787	1	1	1	1	1	1	0	1	7	High qulity
31118369	1	1	1	1	0	0	0	1	5	Moderate qulity
34391405	1	1	1	1	1	1	0	1	7	High qulity
32522973	1	1	1	1	1	1	0	1	7	High qulity
32357925	1	1	1	1	0	0	0	1	5	Moderate qulity
31431935	1	1	1	1	0	0	0	1	5	Moderate qulity
27779714	1	1	1	1	0	0	0	1	5	Moderate qulity
33974255	1	1	1	1	1	1	0	1	7	High qulity
29429202	1	1	1	1	0	0	0	1	5	Moderate qulity
34962988	1	1	1	1	1	1	0	1	7	High qulity
DOI: 10.3969/j.issn.2095-5227.2021.11.015	1	1	1	1	1	1	0	1	7	High qulity
DOI: 10.3969/j.issn.1673-5501.2021.02.016	1	1	1	1	0	0	0	1	5	Moderate qulity
The Application of Exome Capture Sequencing in Genetic Diagnosis of Primary Ciliary Dyskinesia	1	1	1	1	0	0	0	1	5	Moderate qulity
36552777	1	1	1	1	0	0	0	1	5	Moderate qulity
DOI: 10.13705/j.issn.1671-6825.2021.12.013	1	1	1	1	1	1	0	0	7	High qulity
DOI: 10.6040/j.issn.1671-7554.0.2022.0205	1	1	1	1	1	1	0	1	7	High qulity
DOI: 10.3760/cma.j.cn101721-20220912-000416	1	1	1	1	1	1	0	1	7	High qulity
DOI: 10.3760/cma.j.cmcr.2022.e07453	1	1	1	1	1	1	0	1	7	High qulity
DOI: 10.3760/cma.j.cn511374-20220110-00020	1	1	1	1	0	0	0	1	5	Moderate qulity
37319416	1	1	1	1	0	0	0	1	5	Moderate qulity
37575649	1	1	1	1	1	0	0	1	6	High qulity
33711958	1	1	1	1	1	1	0	1	7	High qulity
https://doi.org/10.1016/j.ejmhg.2014.08.001	1	1	1	1	0	0	0	1	5	Moderate qulity

## Sheet: sheet2
Table S4-sheet2: JBI Critical Appraisal Checklist for Case Series.
Reference	1.Were the criteria for inclusion in the sample clearly defined?	2.Were the study subjects and the setting described in detail?	3.Was the exposure measured in a valid and reliable way?	4.Were objective, standard criteria used for measurement of the condition?	5.Were confounding factors identified?	6.Were strategies to deal with confounding factors stated?	7.Were the outcomes measured in a valid and reliable way?	8.Was appropriate statistical analysis used?	Score	Qulity Assessment
26373788	1	1	1	1	1	0	1	0	6	Moderate qulity
33577779	1	1	1	1	1	1	1	1	8	High qulity
32502479	1	1	1	1	1	1	1	1	8	High qulity
34210339	1	1	1	1	1	0	1	0	6	Moderate qulity
27637300	1	1	1	1	1	1	1	0	7	High qulity
16627867	1	1	1	1	1	0	1	0	6	Moderate qulity
26918822	1	1	1	1	0	0	1	0	5	Moderate qulity
11788826	1	1	1	1	0	0	1	0	5	Moderate qulity
33635012	1	1	1	1	1	0	1	0	6	Moderate qulity
35518361	1	1	1	1	1	1	1	1	8	High qulity
30300419	1	1	1	1	1	1	1	0	7	High qulity
31765523	1	1	1	1	1	1	1	1	8	High qulity
31507630	1	1	1	1	1	0	1	0	6	Moderate qulity
15750039	1	1	1	1	0	0	1	0	5	Moderate qulity
19357118	1	1	1	1	0	0	1	0	5	Moderate qulity
32089523	1	1	1	1	0	0	1	0	5	Moderate qulity
32996775	1	1	1	1	1	1	1	1	8	High qulity
30238669	1	1	1	1	1	0	1	0	6	Moderate qulity
30067075	1	1	1	1	1	1	1	1	8	High qulity
23477994	1	1	1	1	0	0	1	0	5	Moderate qulity
24498942	1	1	1	1	0	0	1	0	5	Moderate qulity
28939216	1	1	1	1	0	0	1	0	5	Moderate qulity
33479112	1	1	1	1	1	1	1	1	8	High qulity
33561200	1	1	1	1	0	0	1	0	5	Moderate qulity
DOI: 10.7666/d.Y3278270	1	1	1	1	1	1	1	1	8	High qulity
DOI: 10.3760/cma.j.cn421213-20210630-01189	1	1	1	1	0	0	1	0	5	Moderate qulity
DOI: 10.3760/cma.j.cn131368-20220413-00291	1	1	1	1	0	0	1	0	5	Moderate qulity
26139845	1	1	1	1	0	0	1	0	5	Moderate qulity
34768622	1	1	1	1	1	1	1	1	8	High qulity
37077557	1	1	1	1	1	1	1	1	8	High qulity
30293640	1	1	1	1	0	0	1	0	5	Moderate qulity
34401452	1	1	1	1	0	0	1	0	5	Moderate qulity
22499950	1	1	1	1	1	1	1	1	8	High qulity
35777446	1	1	1	1	1	1	1	1	8	High qulity

## Sheet: sheet3
Table S4-sheet3: JBI Critical Appraisal Checklist for diagnostic test accuracy studie.
Reference	1.Was a consecutive or random sample of patients enrolled?	2.Was a case control design avoided?	3.Did the study avoid inappropriate exclusions?	4.Were the index test results interpreted without knowledge of the results of the reference standard?	5.If a threshold was used, was it pre-specified?	6.Is the reference standard likely to correctly classify the target condition?	7.Were the reference standard results interpreted without knowledge of the results of the index test?	8.Was there an appropriate interval between index test and reference standard?	9.Did all patients receive the same reference standard?	10.Were all patients included in the analysis?	Score	Qulity Assessment
29363216	consecutive	0	1	1	NA	1	1	1	1	0	7	High qulity
26228299	consecutive	1	1	1	NA	1	1	1	1	1	8	High qulity
22416021	consecutive	1	1	1	NA	1	1	1	1	0	7	High qulity
32253119	consecutive	1	1	1	NA	1	1	1	1	1	8	High qulity
21270641	consecutive	1	1	1	NA	1	1	1	1	1	8	High qulity
