# Supplementary material for: Genetic spectrum and genotype–phenotype correlations in DNAH5-mutated primary ciliary dyskinesia: a systematic review
Source: Orphanet J Rare Dis. 2025 Mar 3;20:97. doi: 10.1186/s13023-025-03596-5 (PMC11874857; doi:10.1186/s13023-025-03596-5)
Supplement: Supplementary file 12 — Additional file 12 [file 13023_2025_3596_MOESM12_ESM.xlsx]

## Sheet: Sheet1
Table S5 Clinical characteristics of PCD patients with variants in DNAH5, with an adjusted cut-off age of 18 years at diagnosis.
Parameters	Total	Pediatric	Adult	P value	Female	Male	P value
	(n=323)	(n=115)	(n=47)		(n=82)	(n=86)
Demographic
Male§	86/168(51.19%)	49/90(54.44%)	20/35(57.14%)	0.7853	0/82(0.00%)	86/86(100.00%)	1
Adult§	58/162(35.80%)	0/115(0.00%)	47/47(100.00%)	1	18/56(32.14%)	25/69(36.23%)	0.7065
Age at onset (years)*	0.0025(0, 1)	0.7(0, 0.5)	0.7(0, 7.0)	0.2094	0.0025(0, 5)	0.0833(0, 0.4)	0.7613
Age at diagnosis (years)*	11.8(7, 19)	9(5, 12)	29(20, 37)	<0.0001	11.6(8, 19)	11.7(6, 18)	0.2734
Clinical manifestations
Infections§	15/22(68.18%)	8/13(61.54%)	6/8(75.00%)	0.6557	7/11(63.64%)	8/11(72.73%)	1
Pseudomonas aeruginosa§	7/15(46.67%)	2/8(25.00%)	5/6(83.34%)	0.0987	3/7(42.86%)	4/8(50.00%)	1
Other pathogen§	8/15(53.34%)	6/8(75.00%)	1/6(16.67%)	0.4231	4/7(57.14%)	4/8(50.00%)	1
Neonatal distress§	86/143(60.14%)	63/98(64.29%)	12/32(37.50%)	0.0078	26/48(54.17%)	36/63(57.14%)	0.8475
Situs inversus§	112/187(60.22%)	64/115(55.65%)	25/45(55.56%)	0.9912	26/48(54.17%)	46/79(58.22%)	0.8347
Bronchiectasis§	92/139(66.19%)	44/78(56.41%)	33/41(80.49%)	0.009	42/55(76.37%)	34/59(57.63%)	0.034
Sinusitis§	140/162(86.42%)	85/101(83.17%)	35/39(89.74%)	0.3972	48/61(78.69%)	59/66(89.39%)	0.0993
Otitis media§	87/135(64.44%)	67/94(71.28%)	19/34(55.88%)	0.1014	27/48(56.25%)	31/56(55.36%)	1
Infertility§	11/25(44.00%)	0/4(0.00%)	9/14(64.28%)	0.0412	2/10(20.00%)	9/15(60.00%)	0.1181
Cilia ultrastructure and movement
Normal ultrastructure§	8/210(3.81%)	6/82(7.32%)	1/29(3.45%)	0.7701	4/48(8.33%)	4/55(7.27%)	1
ODA defects§	165/210(78.57%)	59/82(71.95%)	26/29(89.66%)	0.053	33/48(68.75%)	38/55(69.09%)	1
ODA+IDA defect§	30/210(14.29%)	13/82(15.85%)	1/29(3.45%)	0.1603	7/48(14.58%)	10/55(18.18.%)	0.7912
Other defects§	7/210(3.33%)	4/82(4.88%)	1/29(3.45%)	0.6087	4/48(8.33%)	3/55(5.45%)	0.8519
Immotile cilia§	58/83(69.88%)	27/44(61.37%)	7/12(58.34%)	1	17/28(60.7%)	22/30(73.3%)	0.4035
Dyskinetic cilia§	25/83(30.12%)	17/44(38.64%)	5/12(41.67%)	1	11/28(39.3%)	8/30(26.7%)	0.4035
Other indices
FEV1%*	83.2(55.0, 93.7)	87.6(82.2, 96.6)	50.0(42.9, 54.4)	0.0002	69.3(50.2, 95.2)	85.4(81.1, 93.3)	0.3522
FVC%*	79.7(62.9, 105.3)	87.6(65.0,106.6)	63.3(37.8, 79.9)	0.0606	75(62.8, 87.6)	95.3(69.1, 108.2)	0.305
FEV1/FVC%*	68.7(62.5, 90.8)	91.4(87.2,100.1)	63.6(55.9, 67.0)	0.0019	65.5(60.2, 89.7)	77.3(63.0, 94.9)	0.5185
